# Supplementary material for: Transcriptome Analysis of the Role of GlnD/GlnBK in Nitrogen Stress Adaptation by Sinorhizobium meliloti Rm1021
Source: PLoS One. 2013 Mar 13;8(3):e58028. doi: 10.1371/journal.pone.0058028 (PMC3596328; doi:10.1371/journal.pone.0058028)
Supplement: Table S2 — Genes that are regulated by nitrogen stress in S. meliloti. (XLSX) [file pone.0058028.s002.xlsx]

## Sheet: Sheet1
	Cluster	Location in S. meliloti genome	Annotation	p-value(1021_Glu vs. 1021_NH4)	Fold_Change(1021_Glu vs. 1021_NH4)	p-value(BK_Glu vs. B_K_NH4)	Fold-Change(BK_Glu vs. B_K_NH4)	p-value(D_Glu vs. D_NH4)	Fold-Change(D_Glu vs. D_NH4)	p-value(1021_NH4 vs. B_K_NH4)	Fold-Change(1021_NH4 vs. B_K_NH4)	p-value(1021_NH4 vs. D_NH4)	Fold-Change(1021_NH4 vs. D_NH4)	p-value(BK_NH4 vs. D_NH4)	Fold-Change(BK_NH4 vs. D_NH4)	p-value(1021_Glu vs. BK_Glu)	Fold-Change(1021_Glu vs. BK_Glu)	p-value(1021_Glu vs. D_Glu)	Fold-Change(1021_Glu vs. D_Glu)	p-value(BK_Glu vs. D_Glu)	Fold-Change(BK_Glu vs. D_Glu)
1	Cluster I.I	SMb20745	glnII	1.44967e-07	7.65525	0.0894342	-1.41355	1.52674e-08	12.0746	9.08541e-08	-8.36145	0.062559	1.46893	1.41346e-08	12.2823	0.346787	1.32656	0.896215	-1.03839	0.291347	-1.37749
2		SMc01041	dusB, tRNA-dihydrouridine synthase B	0.00823859	1.56872	0.414151	-1.12815	0.0191877	1.47012	1.2562e-05	-2.74928	0.0473932	1.37002	7.76539e-07	3.76656	0.0488763	-1.54677	0.094801	1.42026	0.00435078	2.19681
3		SMc01042	ntrB	0.00116205	2.01336	0.910571	-1.01915	0.0016515	1.94886	7.03337e-06	-3.46743	0.055686	1.41941	5.31749e-07	4.92169	0.0317326	-1.60765	0.0555228	1.49756	0.00210238	2.40755
4		SMc01043	ntrC	0.000515895	2.00171	0.864243	-1.02614	0.0102275	1.5674	2.00674e-06	-3.5107	0.325607	1.16346	6.03318e-07	4.08457	0.0321764	-1.63213	0.0502743	1.53901	0.00197877	2.51187
5		SMa0581	nrtc, Nitrate transporter, ATP binding protein	0.000133554	4.45183	0.0242	2.01031	0.0567299	1.77014	0.00097715	-3.23241	0.721882	-1.10376	0.00187133	2.92855	0.342471	-1.43092	0.0702198	2.14784	0.0179244	3.07338
6		SMa0583	nrtB, Nitrate transporter, permease	0.00118062	5.97607	0.111313	2.06986	0.110665	2.07291	0.00256438	-4.97874	0.790289	1.12198	0.00156905	5.58606	0.421487	-1.67016	0.106428	3.09171	0.0328166	5.16364
7		SMa0585	nrtA, Nitrate transporter, periplasmic nitrate binding protein	0.00304788	5.02501	0.0418495	2.70319	0.147608	1.96558	0.00325682	-4.94611	0.791272	-1.12542	0.00535871	4.3949	0.170485	-2.50106	0.225488	2.21511	0.0270607	5.54011
8		SMb20984	nirB, putative nitrite reductase [NAD(P)H], large subunit protein	0.114202	2.12384	0.413192	1.45472	0.100468	2.19642	0.0612942	-2.49123	0.549974	1.31255	0.020056	3.26986	0.495755	-1.58231	0.707892	1.28244	0.306325	2.02923
9		SMb20985	nirD, putative nitrite reductase [NAD(P)H], small subunit protein	0.00726186	2.63724	0.836993	1.06523	0.0151331	2.34183	0.0044644	-2.85418	0.916343	1.03276	0.00366504	2.94769	0.816773	-1.10753	0.76497	1.1411	0.598986	1.26381
10		SMb20888	Transglutaminase-like; Bacterial transglutaminase-like, N-terminal	0.00231793	2.0459	0.234432	1.26225	0.0615776	1.46746	0.00103991	-2.22348	0.461801	1.1519	0.000281765	2.56124	0.341346	-1.32932	0.0996149	1.70942	0.0246633	2.27236
11		SMb21114	Putative nitrate transport protein	6.37963e-07	5.80351	0.328313	1.20813	0.00176388	2.10031	1.26282e-07	-7.70371	0.470841	-1.14816	2.71568e-07	6.70959	0.127448	-1.57467	0.0204474	2.23118	0.00272893	3.51337
12		SMc01821	dht, Putative D-hydantoinase (dihydropyrimidinase)	0.000575955	2.2057	0.443284	-1.14492	0.00137819	2.02624	7.16219e-07	-4.95427	0.0563959	1.43391	7.86373e-08	7.10398	0.0180846	-1.89185	0.0531358	1.60848	0.00135013	3.04301
13		SMc01827	Putative uracil and uridine ABC transporter, periplasmic solute-binding protein	3.61808e-05	3.75085	0.739275	-1.07339	0.00242295	2.2144	4.85263e-07	-7.54785	0.921885	1.02104	4.34622e-07	7.70665	0.0464994	-1.93227	0.125341	1.59833	0.00520182	3.0884
14		SMc02602	glnK	1.13787e-10	41.3702	0.376304	1.183	1.04418e-10	42.5222	0.0010816	2.18508	0.0458324	1.50291	0.063309	-1.4539	1.86e-06	73.9866	0.144413	1.49195	3.31e-06	-49.5904
15		SMc03807	amtB, Probable ammonium transporter	5.47082e-09	33.6227	0.473963	-1.19543	1.04803e-08	27.6561	7.40705e-08	-16.2576	0.324651	1.28147	2.86509e-08	20.8335	0.012472	2.37903	0.0952787	1.6268	0.173299	-1.4624
16		SMc00947	glnB, Nitrogen regulatory protein PII, Nitrogen regulatory protein PII; Nitrogen regulatory PII-like, alpha/beta	0.0409313	1.68539	0.424755	1.20726	0.785407	-1.06553	4.35719e-09	29.5223	0.947706	-1.01538	4.13882e-09	-29.9764	2.25e-05	39.4273	0.154506	1.66112	5.28e-05	-23.7354
17		SMc04037	Putative amino acid or peptide ABC transporter, periplasmic solute-binding component	9.45506e-05	2.29074	0.025503	1.44593	0.0475449	1.37608	1.49917e-05	-2.74017	0.157755	-1.24352	0.000144885	2.20355	0.0352567	-1.74393	0.277057	1.27838	0.0079646	2.2294
18		SMc02356	Putative branched chain amino acid binding periplasmic ABC transporter	0.000567337	2.16759	0.0531188	1.42961	0.204322	1.25066	0.000126444	-2.51987	0.685121	1.07168	6.58908e-05	2.7005	0.106972	-1.69316	0.0865191	1.76677	0.00760492	2.99143
19		SMc02417	Putative allantoin and other purine derivative ABC transporter, periplasmic solute-binding component	0.000235718	2.65703	0.266423	1.24682	0.0307483	1.58909	0.000191785	-2.72092	0.0317175	1.58399	5.41031e-06	4.30991	0.31726	-1.34125	0.0127228	2.57012	0.00370227	3.44717
20		SMc00140	Putative amino-acid binding periplasmic protein	1.14782e-05	1.97044	0.953618	-1.00564	9.64647e-05	1.7187	1.84991e-07	-2.73631	0.487432	-1.07022	3.94732e-07	2.55677	0.0251215	-1.40019	0.515675	1.08155	0.0106368	1.51437
21		SMc00672	hisX, hutX, Histidine ABC transporter, periplasmic solute-binding protein	0.000599681	2.37783	0.0381702	1.54875	0.133745	1.35275	0.000100042	-2.91458	0.908081	1.0224	8.31445e-05	2.97987	0.0392668	-1.89272	0.0483204	1.82324	0.00222546	3.45088
22		SMc01642	prbA, ABC transporter, periplasmic solute-binding protein, mediates the uptake of proline betaine at both high and low osmolarities	0.00189404	2.17548	0.120934	1.38769	0.0138081	1.76028	4.04548e-05	-3.43282	0.277373	1.25026	8.03776e-06	4.29193	0.0300596	-2.1952	0.177093	1.52996	0.00478825	3.35856
23		SMc01643	prbB, PrbB ABC transporter permease, mediates the uptake of proline betaine at both high and low osmolarities	0.0161607	1.54329	0.43494	1.13355	0.0751393	1.35305	0.00122916	-1.91932	0.018071	1.52891	1.56691e-05	2.93448	0.155385	-1.34611	0.0171573	1.81705	0.00274173	2.44595
24		SMc01644	prbC, PrbC ABC transporter permease, mediates the uptake of proline betaine at both high and low osmolarities	0.0381029	1.37042	0.234525	1.1845	0.0711596	1.30705	0.00605052	-1.56802	0.0238507	1.41872	7.13153e-05	2.22458	0.0431212	-1.43211	0.0499923	1.41028	0.00244416	2.01968
25		SMc02118	aapJ, Probable general L-amino acid-binding periplasmic ABC transporter	0.00036953	2.24621	0.0303747	1.50042	0.259691	1.21606	0.00011901	-2.51785	0.123024	-1.3156	0.00201406	1.91384	0.0309371	-1.73824	0.142991	1.3938	0.00414598	2.42275
26		SMc02119	aapQ, Probable general L-amino acid transport permease ABC transporter	7.86323e-05	2.41687	0.102769	1.30542	0.0097793	1.58844	1.06918e-05	-2.96919	0.336993	1.16291	2.87391e-06	3.45289	0.0316596	-1.6208	0.0148661	1.79567	0.000834324	2.91043
27		SMc02120	aapM, Probable general L-amino acid transport permease ABC transporter	7.26044e-05	2.46395	0.0823423	1.33612	0.00171818	1.847	1.90053e-05	-2.82802	0.130391	1.28172	2.2057e-06	3.62473	0.0650311	-1.48165	0.0165267	1.77615	0.00144772	2.63162
28		SMc02121	aapP, Probable general L-amino acid transport ATP-binding ABC transporter	0.000111897	1.78753	0.0436748	1.26216	0.011176	1.3625	2.42855e-05	-1.98345	0.323514	1.1122	5.84908e-06	2.206	0.0563984	-1.38043	0.0342566	1.45202	0.00225007	2.00441
29		SMc01525	dppA2, Putative dipeptide binding periplasmic protein	9.9898e-06	2.60605	0.475095	-1.10215	0.00138593	1.72511	1.12684e-07	-4.33419	0.131558	1.23797	2.48418e-08	5.36559	0.0398164	-1.61876	0.0193327	1.79254	0.00116694	2.9017
30		SMc01526	dppB2, Putative dipeptide transport system permease ABC transporter	7.60916e-05	2.02541	0.0237135	-1.3652	0.000112833	1.96522	4.42716e-07	-3.25151	0.000557145	1.74996	5.91223e-09	5.68999	0.473549	-1.14347	0.0113433	1.88063	0.00473847	2.15044
31		SMa0392	ABC transporter, periplasmic solute-binding protein	2.10084e-05	3.76585	0.218058	1.29185	0.00215722	2.15092	1.87729e-06	-5.39545	0.232757	1.28092	4.39048e-07	6.91115	0.0768653	-1.73931	0.0182591	2.3027	0.00174808	4.0051
32		SMa1375	ABC transporter, periplasmic solute-binding protein	4.39325e-05	2.10302	8.98242e-05	1.98928	0.0485287	1.29956	2.12989e-05	-2.23039	0.620539	1.06253	1.04361e-05	2.36985	0.00345431	-2.0463	0.018496	1.63558	0.000223107	3.34688
33		SMa1860	Conserved hypothetical protein	0.0025824	3.18846	0.0432464	1.99679	0.150742	1.59961	0.000789034	-3.90705	0.0769265	-1.80791	0.0270133	2.16108	0.0645396	-2.52063	0.755237	1.14282	0.0414087	2.88062
34		SMb20886	Conserved hypothetical protein	0.000248536	2.79634	0.406632	1.18809	0.42293	1.18088	3.88618e-05	-3.54172	0.630569	-1.10395	8.25107e-05	3.20823	0.0882901	-1.53993	0.0116311	2.13919	0.00136332	3.2942
35		SMb20887	Conserved hypothetical protein	5.4748e-05	3.0847	0.0786396	1.42753	0.00213346	2.05662	3.6281e-05	-3.24498	0.0342102	1.55636	1.4932e-06	5.05036	0.152619	-1.43008	0.00848259	2.31756	0.00153578	3.3143
36		SMb21115	Response regulator antiterminator; CheY-like; Phosphate regulon transcriptional regulatory protein phoB	6.42526e-06	4.47769	0.725404	1.07362	0.00513802	1.96274	5.70595e-07	-6.63056	0.51637	-1.14121	1.23104e-06	5.81013	0.0745197	-1.6921	0.0273364	2.02905	0.00232069	3.43336
37		SMc02259	Putative periplasmic binding ABC transporter	2.46531e-06	3.20958	0.0171923	1.47188	0.000110954	2.19798	9.65652e-08	-4.84269	0.332001	1.15193	3.71959e-08	5.57846	0.00751233	-2.14581	0.0388139	1.66346	0.000587554	3.56948
38		SMc02602	Hypothetical transmembrane protein	2.75253e-05	5.39071	0.757793	-1.08461	0.000217176	3.82669	1.86099e-05	-5.78082	0.140401	1.50139	2.28987e-06	8.67926	0.950962	-1.02039	0.0571619	2.09477	0.0523746	2.13748
39		SMb21314	wgeA, RTX toxins and related Ca2+-binding proteins	0.0759911	1.75926	0.448645	1.2559	0.644521	-1.1476	0.00102252	-3.49859	0.00715649	-2.56246	0.305471	1.36533	0.0543405	-2.49714	0.651054	-1.20022	0.104714	2.08057
40		SMb21315	wgdB, Membrane-fusion protein, galactoglucan, secretes ExpE1	0.00022916	2.29563	0.907056	1.01931	0.102033	1.32843	7.12589e-05	-2.58122	0.447067	-1.13439	0.000251032	2.27542	0.4426	-1.21162	0.156274	1.46007	0.0503193	1.76906
41		SMb21316	wgdA, ABC transporter, type I secretion system ATPase, required for secretion of WgeA (formerly ExpE1)	0.00349911	1.78768	0.426746	-1.14103	0.702193	1.06482	0.00017643	-2.35462	0.777599	1.04742	0.000110915	2.46627	0.544895	-1.12505	0.0236599	1.73862	0.0106699	1.95604
42		SMb21317	wggR, Transcriptional activator of exopolysaccharide II synthesis, binding to expA1, expG/expD1 and expE1 promotors, (formerly ExpG)	0.00680755	2.12404	0.76497	1.07319	0.190919	1.37733	0.000192958	-3.38948	0.477745	-1.18442	0.000663446	2.86173	0.118732	-1.77499	0.497626	1.25561	0.0440202	2.22869
43		SMb21318	wgcA, Putative glycosyltransferase, forming alpha-glycosyl linkages protein WgcA (formerly ExpC)	0.00482184	1.80654	0.870059	1.02908	0.457653	1.14069	0.000497305	-2.24678	0.914637	1.01895	0.000412623	2.28937	0.215816	-1.31634	0.0631282	1.57183	0.0105846	2.06907
44		SMa0506	ABC transporter, periplasmic solute-binding protein	1.76562e-05	2.26841	0.399926	-1.10995	0.0601895	1.28143	3.81408e-07	-3.28159	0.929741	1.01082	3.46015e-07	3.3171	0.0912571	-1.39187	0.0099879	1.84097	0.0012402	2.5624
45		SMc02634	phoX, Monomeric alkaline phosphatase	0.0220166	3.77245	0.0466297	-3.0649	0.329279	1.67122	0.0027563	-6.6548	0.42123	-1.52285	0.0128374	4.36996	0.0926517	1.8189	0.191598	1.55348	0.617194	-1.17085
46		SMc03125	Putative arginine ABC transporter, ATP-binding component	0.0519276	2.20042	0.0357408	-2.37345	0.901244	-1.04742	0.0117492	-2.95873	0.148191	-1.75923	0.180396	1.68183	0.116557	1.70241	0.395514	1.30423	0.394147	-1.3053
47		SMc03130	Conserved hypothetical protein, Xylose isomerase-like, TIM barrel	0.0347713	2.14306	0.0669345	-1.90636	0.86114	1.05891	0.0128729	-2.54668	0.241077	-1.48439	0.117729	1.71564	0.072548	1.62563	0.203233	1.37572	0.483181	-1.18166
48		SMc00090	cysN, Putative sulfate adenylate transferase cysteine biosynthesis protein	0.00201794	2.16387	0.0337098	-1.60226	0.64376	-1.09779	0.00786801	-1.87039	0.0377733	-1.58266	0.412332	1.1818	0.0258409	1.89985	0.156742	1.42313	0.233409	-1.33498
49		SMc00091	cysD, Putative sulfate adenylate transferase subunit 2 cysteine biosynthesis protein	0.00144339	2.4547	0.0770826	-1.5256	0.586012	-1.13003	0.00247981	-2.29893	0.0105735	-1.93607	0.446859	1.18742	0.110926	1.6105	0.227434	1.409	0.619031	-1.14301
50		SMc00092	cysH, Phosphoadenosine phosphosulfate reductase	0.00200786	3.21299	0.37122	-1.31795	0.795715	1.08185	0.00325635	-2.96894	0.0152248	-2.31759	0.420903	1.28104	0.295714	1.35882	0.547174	1.18619	0.629912	-1.14553
51		SMc01609	ribH2, Putative 6,7-dimethyl-8-ribityllumazine synthase	0.000452212	4.0061	0.512929	-1.21648	0.960298	-1.01488	5.9131e-06	-9.24223	3.12797e-07	-18.9702	0.029265	-2.05255	0.180061	-1.89203	0.00859962	-5.01482	0.0595355	-2.65049
52		SMc01109	metK, Probable S-adenosylmethionine synthetase	0.000188441	3.10897	0.00760325	-1.98445	0.28351	-1.27163	0.00367455	-2.1589	0.140429	-1.40193	0.0666108	1.53994	0.0108035	2.86171	0.0104517	2.88474	0.978741	1.00805
53		SMc03112	metH, Probable 5-methyltetrahydrofolate--homocysteine methyltransferase (methionine synthase, vitamin-B12 dependent isozyme) protein	0.0012353	4.24596	0.00969533	-2.87984	0.75871	1.11431	0.0364193	-2.24987	0.87551	-1.05667	0.0486252	2.12921	0.00853422	4.99056	0.0278567	3.34405	0.375531	-1.49237
54	Cluster I.II	SMc01946	livK, bra, Probable high-affinity branched-chain amino acid transport ATP-binding ABC transporter	8.93145e-07	4.47844	0.136574	1.29761	2.30105e-06	3.93533	1.85027e-07	-5.66962	0.000426586	2.19308	2.79937e-09	12.4339	0.0113702	-1.64924	0.000450977	2.61609	4.34e-05	4.31455
55		SMc01947	Conserved hypothetical transmembrane protein	0.00283947	2.93477	0.333681	1.33673	0.00179817	3.15579	0.00256397	-2.98252	0.000981298	3.48048	3.22267e-06	10.3806	0.149785	-1.28828	0.000261942	3.22988	8.78e-05	4.16099
56		SMc01948	livF, Probable high-affinity branched-chain amino acid transport ATP-binding ABC transporter	0.00149375	2.9755	0.873779	1.0442	0.0036435	2.61017	0.00160275	-2.9445	0.00101795	3.1516	2.38813e-06	9.27987	0.700351	-1.07302	0.000354539	3.53341	0.000263188	3.79142
57		SMc01949	livG, Probable high-affinity branched-chain amino acid transport ATP-binding ABC transporter	0.000506813	3.47146	0.139542	1.51932	0.000915338	3.17265	0.00164845	-2.90682	0.00100893	3.12663	2.41981e-06	9.08853	0.363659	-1.23293	0.000887155	3.66498	0.00039844	4.51864
58		SMc01950	livM,	0.00147305	3.1265	0.542354	1.19048	0.00265676	2.85506	0.00124771	-3.20848	0.00406269	2.6767	5.30671e-06	8.58813	0.453114	-1.15362	0.000682761	3.1307	0.000361353	3.61164
59		SMc01951	livH	0.000677836	3.45622	0.49115	1.2141	0.00116562	3.17659	0.000420026	-3.72954	0.00418301	2.61947	2.43752e-06	9.76943	0.162633	-1.30826	0.000863735	2.81391	0.000248057	3.68133
60	Cluster I.III	SMc03157	metQ, Probable D-methionine-binding lipoprotein MetQ	0.00835516	2.09495	0.903193	1.02958	0.569878	1.14695	0.945167	1.01662	0.183362	1.39285	0.20452	1.37009	0.0341614	2.03134	0.0120864	2.51212	0.444368	1.23668
61		SMc03158	metI, Probable D-methionine transport system permease protein	0.0176715	1.75956	0.270076	-1.26842	0.311465	1.24271	0.959283	1.01078	0.0645189	1.51974	0.0707055	1.50353	0.0293824	2.12347	0.0307998	2.10341	0.972566	-1.00953
62		SMc01842	Probable transcriptional regulator	0.00505551	2.51306	0.0144974	-2.15678	0.952528	1.0165	0.316136	-1.32533	0.221079	1.4156	0.0375959	1.87614	0.00373159	3.92747	0.00581644	3.47537	0.695825	-1.13009
63		SMc01843	metF, Probable 5,10-methylenetetrahydrofolate reductase oxidoreductase	0.00126697	3.01362	0.00410942	-2.53945	0.981002	-1.00643	0.0431981	-1.81462	0.882312	-1.04067	0.0566382	1.7437	0.00558846	4.29766	0.0245715	2.80504	0.263501	-1.53212
64		SMc04325	bmt, Betaine-homocysteine methyltransferase, Homocysteine S-methyltransferase	0.0325831	1.99116	0.0318065	-1.99867	0.900178	-1.0372	0.788246	-1.08146	0.189504	1.48673	0.121667	1.60784	0.00240964	3.83199	0.00601787	3.03683	0.418413	-1.26184
65		SMc02755	Probable adenosylhomocysteinase	0.0105514	2.89427	0.0313544	-2.3533	0.733641	1.13014	0.179616	-1.64963	0.962237	-1.01713	0.193731	1.62186	0.0162021	4.3226	0.0773614	2.56339	0.282086	-1.68628
66		SMc00641	serA, Putative D-3-phosphoglycerate dehydrogenase	0.00205427	2.158	0.00140229	-2.24999	0.483434	1.15268	0.77491	1.05915	0.0480802	1.54093	0.0805767	1.45487	0.00049638	4.97865	0.00586109	2.67871	0.0393315	-1.8586
67		SMb20939	exsC, 6-pyruvoyltetrahydropterin synthase, queuosine biosynthesis protein	0.0516415	2.40064	0.392672	-1.43242	0.978908	-1.011	0.961264	1.0203	0.313572	1.53161	0.335983	1.50114	0.0186767	3.4964	0.0209305	3.37558	0.931363	-1.03579
68		SMb20940	exsB queC,Queuosine biosynthesis protein, probable succinoglycan biosynthesis regulator	0.0540214	2.31166	0.385841	-1.42354	0.755792	1.133	0.959582	-1.02051	0.232674	1.63761	0.215135	1.6712	0.0134669	3.07524	0.0138226	3.05404	0.983693	-1.00694
69	Cluster I.IV	SMb20195	ppe, Ribulose-phosphate 3-epimerase	0.0102789	2.21762	0.00189138	2.82272	0.0636176	1.70807	0.833319	1.05797	0.646981	1.13096	0.803316	1.06899	0.556804	-1.23172	0.458755	1.30371	0.207204	1.6058
70		SMb20196	cbbX, ATPase of the AAA+ class	0.00486097	2.79818	0.000574744	3.99494	0.00464953	2.81841	0.847428	1.0605	0.748702	1.10291	0.897784	1.03998	0.363787	-1.45947	0.809062	1.10205	0.262979	1.6084
71		SMb20197	RuBisCO,cbbS, Putative ribulose-1,5-bisphosphate carboxylase small subunit RuBisCO	0.0103604	3.26427	0.000232114	7.50812	0.0129689	3.11409	0.896308	1.05325	0.812704	1.099	0.914927	1.04344	0.16305	-2.18003	0.861368	1.09349	0.126813	2.38383
72		SMb20198	RuBisCO, cbbL, Putative ribulose-1,5-bisphosphate carboxylase large subunit	0.0146514	2.87867	0.000446057	5.90157	0.0142752	2.89368	0.953153	-1.02251	0.612573	1.21283	0.572701	1.24014	0.194779	-1.98274	0.699455	1.20927	0.111548	2.39766
73		SMb20199	cbbA, Putative fructose-1,6-bisphosphate aldolase	0.0121838	2.3849	0.00153864	3.32493	0.014766	2.31323	0.834417	1.06501	0.234449	1.44639	0.319605	1.35811	0.54753	-1.27999	0.371333	1.4539	0.160006	1.86097
74		SMb20200	cbbT,putative transketolase protein	0.0111566	1.71695	0.000666551	2.2727	0.0364723	1.52913	0.649017	1.08788	0.497916	1.13442	0.820331	1.04278	0.382448	-1.30691	0.499571	1.22636	0.147874	1.60274
75		SMb20201	cbbP, Putative phosphoribulokinase	0.0106869	2.39863	0.0003876	4.09697	0.0113767	2.37535	0.282359	1.3857	0.124439	1.6141	0.608173	1.16483	0.517622	-1.22038	0.161431	1.58847	0.0624585	1.93853
76		SMa1495	Aminotransferase	0.00637119	3.68874	0.0117742	3.23604	0.00232641	4.58366	0.32261	1.50434	0.0677418	2.21383	0.34831	1.47162	0.337856	1.71227	0.340729	1.70636	0.994878	-1.00346
77		SMc00088	Hypothetical/unknown transmembrane protein	0.00100402	2.59749	0.275703	-1.28738	0.0773108	1.53317	0.0469672	-1.63174	0.0961683	1.49078	0.00170267	2.43257	0.0593276	2.10292	0.0274483	2.52829	0.585985	1.20227
78		SMb21549	thtR, putative exported sulfurtransferase, Rhodanese protein	0.000117017	3.05538	0.152853	-1.35618	0.711826	1.07844	0.000237678	-2.8002	0.0210127	-1.69865	0.0277067	1.64848	0.127002	1.47467	0.0716412	1.6147	0.693581	1.09496
79		SMc02487	lpdA2, Probable dihydrolipoamide dehydrogenase (E3 component of 2-oxoglutarate dehydrogenase complex) transmembrane protein	0.0356654	2.5217	0.597828	1.23595	0.815408	1.09779	0.839993	-1.084	0.771411	1.1232	0.623722	1.21755	0.260587	1.9472	0.16601	2.32988	0.749456	1.19653
80		SMc01054	Conserved hypothetical protein	0.000951777	2.25449	0.460248	-1.15339	0.706609	1.07478	0.0172145	-1.67641	0.0155371	-1.69384	0.956816	-1.0104	0.107544	1.54077	0.328338	1.27535	0.43993	-1.20811
81		SMc01237	nrdJ, Vitamin B12-dependent ribonucleotide reductase	0.0330193	2.82835	0.546624	-1.30712	0.397196	1.46089	0.227359	-1.73203	0.88202	1.06764	0.179947	1.84919	0.122737	2.21368	0.12859	2.18095	0.974241	-1.01501
82		SMc00108	putative acetyltransferase	0.0123359	3.63461	0.0714249	2.38099	0.615327	-1.25397	0.506757	-1.35017	0.739961	-1.1607	0.736316	1.16324	0.898833	1.08363	0.0756339	3.66579	0.0908628	3.38288
83		SMc01777	ribH1, PROBABLE 6,7-DIMETHYL-8-RIBITYLLUMAZINE SYNTHASE PROTEIN	0.00335769	1.96046	0.12299	-1.35854	0.107638	1.37869	0.112429	-1.37211	0.33013	1.20618	0.0183382	1.65502	0.0437043	1.8781	0.095831	1.62998	0.587799	-1.15222
84		SMc02124	cysI, putative sulfite reductase	0.0015143	2.01387	0.343136	-1.18432	0.54055	-1.11402	0.0453537	-1.46633	0.00874115	-1.7091	0.388996	-1.16556	0.086754	1.59517	0.383027	1.23962	0.311602	-1.28682
85		SMb21273	ABC transporter, periplasmic solute-binding protein	0.00113265	2.17676	0.379064	1.18206	0.781671	-1.05328	0.234611	-1.25758	0.201016	-1.28117	0.920852	-1.01876	0.111642	1.49877	0.0425933	1.74543	0.509138	1.16457
86		SMc00185	Putative ABC transporter ATP-binding transmembrane transmembrane protein	8.19845e-06	8.04439	0.068653	-1.75592	0.770266	-1.08772	8.48852e-07	-13.4249	9.93851e-07	-12.9199	0.893918	1.03909	0.87511	1.05878	0.314436	-1.46562	0.253894	-1.55177
87		SMa1507	Conserved hypothetical protein	3.69403e-05	2.79894	0.595752	-1.09243	0.011641	1.61972	2.56488e-05	-2.91389	0.616351	1.08702	1.23559e-05	3.16746	0.643491	1.09359	0.00931668	1.99768	0.0168148	1.82672
88		SMb20556	Conserved hypothetical protein	0.0349347	2.24146	0.423217	-1.32512	0.361842	1.37968	0.181832	-1.61801	0.240134	1.52138	0.0210531	2.46161	0.0255136	1.79206	0.00502859	2.34376	0.223126	1.30786
89		SMc01108	trmB, Putative tRNA (guanine-N(7)-)-methyltransferase	0.00829169	2.2064	0.083472	-1.60552	0.955124	1.01452	0.289046	-1.32076	0.79076	1.07041	0.192577	1.41376	0.0304631	2.63219	0.0533675	2.27989	0.690303	-1.15453
1	Cluster II.I	SMa0625	hypothetical protein	0.0319483	-6.31667	0.107717	3.74557	0.979713	-1.01992	0.024927	7.00063	0.0285921	6.61451	0.941698	-1.05837	0.260529	-3.20417	0.925918	1.09515	0.229033	3.50906
2		SMa0760	FixT2 transcription regulator	0.0473057	-5.92942	0.094828	4.30926	0.957051	1.04529	0.0116546	10.9581	0.0127576	10.5368	0.961985	-1.03998	0.491159	-2.18316	0.626959	1.72513	0.259539	3.76624
3		SMa0762	FixK2 transcription regulator	0.0198206	-20.629	0.022413	19.1385	0.658442	1.6666	0.00143648	103.113	0.00125048	112.559	0.939286	1.0916	0.460967	-3.3946	0.433893	3.67415	0.155085	12.4723
4		SMa0763	hypothetical protein	0.0274868	-20.3395	0.0545938	12.9048	0.716783	1.5622	0.00275711	90.6458	0.00276538	90.467	0.998716	-1.00198	0.561498	-2.79097	0.560791	2.7963	0.264739	7.80439
5		SMa0765	FixN2 cytochrome c oxidase polypeptide I	0.033997	-10.0968	0.0744027	6.61062	0.969773	-1.03811	0.0127103	16.9053	0.00865925	20.6407	0.839827	1.22096	0.333157	-3.65018	0.544225	2.20485	0.141011	8.0481
6		SMa1082	Hypothetical protein	0.0320369	-9.44406	0.062883	6.67417	0.953862	-1.05623	0.0105661	16.4631	0.0115655	15.7381	0.962014	-1.04606	0.29959	-3.69917	0.643218	1.75369	0.155781	6.48718
7		SMa1086	Hypothetical protein	0.040795	-6.8261	0.10405	4.36695	0.959716	-1.04417	0.0231772	8.84599	0.0216794	9.11859	0.971706	1.03082	0.266783	-3.31444	0.741966	1.40155	0.167698	4.64536
8		SMa1118	Conserved hypothetical protein	0.0204547	-9.80799	0.0283161	8.43265	0.981185	-1.02081	0.0106765	13.2373	0.0128376	12.1602	0.922615	-1.08857	0.121863	-6.10113	0.859071	1.20461	0.0942541	7.34947
9		SMa1131	probable HspC2 heat shock protein	0.0196698	-10.658	0.0793793	5.39869	0.858151	1.17426	0.00622355	18.3894	0.00504379	20.3229	0.911395	1.10514	0.327351	-3.28635	0.668133	1.65332	0.180121	5.43338
10		SMa1132	Conserved hypothetical protein	0.0374706	-7.28092	0.086749	4.87185	0.88113	1.13845	0.0151213	11.0662	0.0115387	12.5219	0.886664	1.13154	0.285253	-3.31573	0.710815	1.48789	0.169351	4.93344
11		SMa1147	hypothetical protein	0.0485103	-7.37821	0.0879682	5.42239	0.787184	1.28568	0.0225796	10.8099	0.0140026	13.6718	0.800749	1.26474	0.325466	-3.34318	0.665109	1.6701	0.177928	5.58343
12		SMa1158	Conserved hypothetical protein, Universal stress protein (Usp);	0.0291016	-8.29866	0.104455	4.48369	0.882581	-1.13755	0.0182466	10.3031	0.0156183	11.0688	0.934506	1.07431	0.301767	-3.40315	0.735095	1.46864	0.188312	4.99799
13		SMa1169	hypothetical protein	0.0431431	-8.15858	0.118734	4.75878	0.993211	-1.0081	0.0229942	11.2344	0.0205265	11.8945	0.951973	1.05876	0.31	-3.37315	0.726813	1.49411	0.190689	5.03986
14		SMa1170	Cytochrome c, monohaem	0.0548427	-6.97905	0.184878	3.61445	0.886401	-1.14259	0.0610946	6.6019	0.0457441	7.65587	0.873884	1.15965	0.260921	-3.53839	0.800766	1.30814	0.183079	4.62873
15		SMa1201	hypothetical protein	0.0466495	-8.38732	0.120975	4.95651	0.978866	-1.02628	0.0236232	11.9982	0.0230309	12.1579	0.989233	1.0133	0.314131	-3.55546	0.752322	1.46458	0.202979	5.20724
16		SMa1207	FixK-like regulatory protein	0.029035	-10.0983	0.0683862	6.47526	0.932721	1.08375	0.0101994	17.1128	0.00907235	18.1491	0.950789	1.06056	0.288204	-3.7737	0.682081	1.6329	0.161762	6.16209
17		SMa1210	FixH nitrogen fixation protein	0.0477002	-8.86033	0.0842768	6.43755	0.998359	1.00208	0.0223098	13.3817	0.0233679	13.0531	0.980364	-1.02517	0.276279	-4.15483	0.754566	1.47591	0.178159	6.13218
18		SMa1211	FixG Iron sulfur membrane protein	0.0501276	-6.2312	0.100036	4.47006	0.92744	1.08128	0.0218393	9.14048	0.0172545	10.1732	0.900735	1.11299	0.292682	-2.8725	0.718867	1.41243	0.17674	4.05722
19		SMa1214	FixQ1 cbb3-type cytochrome oxidase	0.0431584	-11.7078	0.078074	8.13701	0.984617	1.02166	0.0324244	13.897	0.0254115	16.0608	0.896421	1.1557	0.192053	-6.40335	0.79075	1.41983	0.131218	9.09167
20		SMa1216	FixO1 c-type cytochrome	0.0666032	-5.20152	0.0566816	5.60426	0.841674	1.18159	0.0524307	5.80834	0.032744	7.187	0.798856	1.23736	0.138175	-4.83092	0.904881	1.12167	0.116286	5.41871
21		SMa1220	FixN1 Heme b / copper cytochrome c oxidase subunit	0.0208173	-15.1097	0.0483797	9.42601	0.969474	1.0407	0.00839412	24.9055	0.00583962	30.4142	0.84812	1.22119	0.217735	-5.39943	0.709234	1.61448	0.127491	8.71726
22		SMa1223	FixM flavoprotein oxidoreductase	0.0147576	-14.3432	0.0532328	7.43938	0.793044	1.28548	0.00113533	53.2345	0.00117499	52.2781	0.984867	-1.01829	0.612339	-2.01355	0.462854	2.79265	0.235488	5.62315
23		SMa1226	FixT1 Inhibitor of FixL autophosphorylation	0.0619329	-2.79932	0.139934	2.20435	0.959526	1.02625	0.0173987	3.96814	0.016183	4.04644	0.969473	1.01973	0.490186	-1.60374	0.621172	1.39763	0.255958	2.24143
24		SMa1231	conserved hypothetical protein (Universal stress protein)	0.033266	-10.4916	0.0577496	7.77762	0.859824	1.19293	0.00826872	21.9009	0.00659402	24.6752	0.904927	1.12667	0.36303	-3.47336	0.606411	1.98878	0.177463	6.90777
25		SMa1243	Azu1 pseudoazurin (blue copper protein)	0.0223074	-9.6754	0.0331072	8.03158	0.989157	1.01208	0.00724014	16.3569	0.00619141	17.597	0.934113	1.07581	0.216275	-4.50511	0.594477	1.84445	0.0999131	8.30943
26		SMc03252	proB2, Putative glutamate 5-kinase	0.0161823	-10.9796	0.108995	4.41057	0.921382	-1.09023	0.00414714	20.607	0.00544999	18.1502	0.88472	-1.13536	0.519113	-2.25371	0.590648	1.96227	0.256941	4.42239
27		SMc03253	L-proline cis-4-hydroxylase	0.0281667	-19.0297	0.050124	13.0777	0.738475	1.497	0.00279116	83.3419	0.00290412	81.2296	0.98301	-1.026	0.582702	-2.60739	0.519206	3.09578	0.252775	8.0719
28		SMc03131	Putative DL-2-aminoadipic acid ABC transporter, periplasmic solute-binding component	0.00157053	-3.43429	0.653078	-1.15021	0.978215	-1.0085	0.037898	2.03022	0.00112321	3.63612	0.0790017	1.791	0.160738	-1.37341	0.625355	1.1074	0.078901	1.52092
29		SMc03132	Oxidoreductase	0.0115363	-2.17757	0.573615	-1.16322	0.90498	-1.03238	0.0476517	1.7797	0.00702475	2.335	0.319249	1.31202	0.540778	-1.029	0.128645	1.08078	0.0525934	1.11213
30		SMc03133	Putative DL-2-aminoadipic acid ABC transporter, permease component	0.00434768	-2.77237	0.10998	-1.65243	0.959242	1.0153	0.0898004	1.71081	0.00251196	3.02495	0.0738146	1.76814	0.533371	1.05776	0.350199	1.08992	0.736689	1.0304
31		SMc03135	Putative DL-2-aminoadipic acid ABC transporter, ATP-binding component	0.0405503	-1.99975	0.605875	-1.1735	0.919602	1.03161	0.187224	1.5255	0.018916	2.26737	0.213914	1.48631	0.740797	-1.04523	0.449963	1.10866	0.292222	1.1588
32		SMc03138	Carbohydrate kinase, PfkB	0.0106352	-2.42824	0.711514	-1.11762	0.783148	1.08616	0.00828184	2.52614	0.00139264	3.36362	0.348742	1.33153	0.30149	1.12647	0.0509434	1.2922	0.240397	1.14713
33		SMc03139	Putative sugar isomerase	0.00966104	-4.6333	0.956051	1.02847	0.89172	1.07184	0.00585172	5.30212	0.00104276	8.52031	0.360502	1.60696	0.787243	1.07097	0.0638138	1.73506	0.094225	1.62008
34		SMb21688		0.0460553	-2.93028	0.594211	1.30277	0.236357	-1.82652	0.0277734	3.35192	0.0531746	2.81884	0.726266	-1.18911	0.710306	-1.17519	0.316295	1.57294	0.188688	1.8485
35	Cluster II.II	SMb20278	Carboxymuconolactone decarboxylase; Uncharacterised peroxidase-related	0.0158775	-2.45971	0.76314	1.10396	0.857878	-1.06045	0.0164268	2.44528	0.0177903	-2.41176	0.000129538	-5.89744	0.30333	-1.12859	3.68e-06	-5.62921	5.63e-06	-4.98782
36		SMb20279	Hypothetical protein	0.0239069	-1.96487	0.695146	1.11062	0.357861	1.28389	0.0176757	2.05062	0.0306525	-1.89656	0.000223112	-3.88912	0.986496	1.00125	6.76e-07	-4.53547	6.73e-07	-4.54112
37		SMb20280	Pyridine nucleotide-disulphide oxidoreductase, class I	0.0071663	-2.40055	0.6895	-1.11722	0.786088	1.07805	0.00821412	2.35322	0.0279787	-1.96721	0.000105728	-4.62928	0.427762	1.08702	2.87e-06	-5.18281	2.15e-06	-5.63384
38		SMb20281	Probable spermidine/putrescine ABC transporter ATP-binding protein	0.0150839	-2.48032	0.438257	-1.29313	0.855785	1.06134	0.0182588	2.39972	0.032829	-2.16653	0.000244348	-5.19906	0.173347	1.24741	1.7e-05	-5.87701	8.56e-06	-7.33106
39		SMb20282	Probable spermidine/putrescine ABC transporter, permease component	0.00696639	-2.90618	0.31409	-1.41197	0.842078	-1.06913	0.0218067	2.37476	0.0360892	-2.16991	0.000312642	-5.15301	0.365845	1.14372	1.48e-05	-5.69845	9.6e-06	-6.51744
40		SMb20283	Putative ABC transporter, periplasmic spermidine/putrescine-binding protein	0.0264047	-2.25559	0.518569	-1.23838	0.730737	1.11991	0.0887657	1.81372	0.0395638	-2.10055	0.00132083	-3.80979	0.658098	-1.06419	1.07e-05	-5.9951	1.32e-05	-5.6335
41		SMb20284	probable spermidine/putrescine ABC transporter permease protein	0.231821	-1.71576	0.642893	1.22614	0.638904	1.22918	0.794485	1.12095	0.0378008	-2.71947	0.0232141	-3.04839	0.0473779	-1.88994	0.000552025	-5.50727	0.00582623	-2.91399
42		SMb20285	LysR, substrate-binding; Winged helix repressor DNA-binding	0.0108763	-2.5402	0.487241	-1.24862	0.450337	-1.27344	0.0273418	2.17704	0.00769379	-2.69116	9.80425e-05	-5.85876	0.365941	1.18918	8.91e-05	-5.16792	5.04e-05	-6.14558
43		SMc02052	Putative membrane-bound lytic transglycosylase, signal peptide	0.0288159	-4.04904	0.981648	1.01332	0.89732	-1.07707	0.000674616	12.9216	0.883543	-1.08794	0.000521079	-14.0579	0.177311	3.16091	0.104037	-4.22838	0.013752	-13.3655
44		SMc02900	Conserved hypothetical protein	0.00920339	-5.98773	0.407265	-1.64206	0.550465	-1.42584	0.000332639	17.5023	0.185125	2.25207	0.00399084	-7.77166	0.0869801	4.75884	0.515105	-1.69519	0.0339448	-8.06717
45		SMb20746	gstI, Glutamine synthetase translation inhibitor	0.0693315	-3.0631	0.997615	1.00171	0.113554	-2.60667	0.0071949	6.13475	0.415415	-1.60556	0.00153869	-9.84973	0.325145	2.17977	0.391734	-1.95629	0.0931673	-4.26427
46	Cluster II.III	SMc00784	fbpA, Fe3+ ABC transporter	0.0432037	-2.16416	0.075523	1.94363	0.000297756	-5.56081	0.0734368	1.95432	0.253845	-1.50593	0.00822003	-2.94308	0.0653415	-2.05222	0.135993	1.73273	0.00734727	3.55595
47		SMc02888	Putative transcription regulator	0.0424118	-2.44681	0.0288631	2.65946	0.00241482	-4.51651	0.0125547	3.17593	0.83602	-1.08694	0.00847442	-3.45205	0.0938566	-2.03982	0.164812	1.76278	0.0117759	3.59576
48		SMa2400	RhbA diaminobutyrate-pyruvate aminotransferase	0.223563	-2.92684	0.0227193	8.8954	0.0250813	-8.5046	0.0468631	6.38101	0.729482	-1.34475	0.0245938	-8.58084	0.0396419	-3.84862	0.188227	2.14662	0.0063332	8.26153
49		SMa2402	RhsB L-2,4-diaminobutyrate decarboxylase	0.176258	-3.15255	0.0401071	6.28829	0.0351428	-6.66483	0.037005	6.51532	0.909226	-1.0975	0.0299244	-7.1506	0.0874891	-2.76578	0.211251	2.00957	0.0138196	5.55805
50		SMa2404	RhbC rhizobactin siderophore biosynthesis protein	0.198696	-2.97462	0.037756	6.49269	0.0410083	-6.2597	0.0514037	5.66026	0.856646	-1.15939	0.0368523	-6.56247	0.0528302	-3.44726	0.324945	1.7355	0.0131682	5.98272
51		SMa2406	RhbD Rhizobactin siderophore biosynthesis protein	0.102236	-4.04078	0.0168836	8.91984	0.00897505	-11.6677	0.0124131	10.1663	0.860724	-1.15199	0.00889648	-11.7114	0.0523235	-3.50274	0.152144	2.34369	0.00670051	8.20933
52		SMa2408	RhbE Rhizobactin siderophore biosynthesis protein	0.166748	-3.2539	0.0374305	6.52091	0.0241804	-7.89649	0.031943	6.9921	0.968458	-1.03289	0.0296692	-7.22207	0.071905	-3.16805	0.192998	2.17038	0.010737	6.87587
53		SMa2410	RhbF Rhizobactin siderophore biosynthesis protein RhsF	0.15937	-3.2372	0.0433646	5.85885	0.0223286	-7.7868	0.0395515	6.09713	0.841664	-1.17332	0.0272528	-7.15387	0.053041	-3.05535	0.207666	1.92731	0.00880732	5.88859
54		SMa2412	RhrA transcriptional activator	0.0949124	-1.64649	0.169258	1.49525	0.00133176	-3.13661	0.0496936	1.82251	0.454349	-1.23698	0.0120213	-2.25441	0.399925	-1.23273	0.110018	1.54175	0.0319896	1.90055
55		SMa2414	RhtA Rhizobactin receptor precursor	0.155756	-2.73188	0.00792315	8.24766	0.0102872	-7.51321	0.00970047	7.67241	0.917907	1.07234	0.0117963	-7.15482	0.0875854	-2.67116	0.0574059	3.09665	0.00464605	8.27163
56		SMa2339	Siderophore biosynthesis protein	0.139981	-2.62523	0.0453582	3.91064	0.0221589	-4.96961	0.015861	5.54939	0.807619	1.16418	0.025128	-4.76676	0.134518	-2.01591	0.0960474	2.22478	0.0100718	4.48497
57		SMb21429	Iron-chelate-transporting ATPase, AAA+ ATPase, core	0.0384946	-1.74551	0.0672346	1.61973	8.06823e-05	-4.04632	0.00252278	2.48741	0.929383	-1.02193	0.00214073	-2.54196	0.561629	-1.17186	0.0263857	2.12928	0.0121993	2.49521
58		SMb21430	Putative iron ABC transporter permease, Bacterial transport system permease protein	0.0933076	-1.68173	0.0959507	1.6739	0.000300536	-4.18154	0.00449408	2.70237	0.665586	1.13468	0.0102131	-2.38162	0.895107	-1.03896	0.0112881	2.72409	0.00958505	2.83023
59		SMb21431	Hypothetical protein, possibly C terminus of iron ABC transporter periplasmatic solute-binding protein, Periplasmic binding protein	0.161217	-1.80911	0.0580042	2.2979	0.000108159	-9.40459	0.0238294	2.79201	0.658963	-1.19682	0.0103005	-3.34154	0.299181	-1.60366	0.01452	4.10677	0.00395446	6.58585
60		SMb21432	Putative iron uptake ABC transporter periplasmic solute-binding protein precursor, Periplasmic binding protein	0.148701	-1.83328	0.0346966	2.54747	0.000196497	-7.93485	0.0243212	2.74908	0.603289	-1.23319	0.0090427	-3.39013	0.218717	-1.75243	0.024146	3.39929	0.00472398	5.95702
61		SMc01747	hmuP, Regulatory protein that modulates hemin acquisition by regulating shmR transcription.	0.0804961	2.95953	0.00591011	6.6691	0.000229079	-19.0101	0.00312496	8.11951	0.575698	-1.38687	0.00110852	-11.2607	0.114857	-2.55874	0.0288833	4.29154	0.00332235	-10.9809
62		SMc01510	hmuV, Putative hemin transport protein, AAA+ ATPase, core; ABC transporter, hemin import, HmuV	0.0688644	-2.30761	0.0910604	2.15719	0.000977777	-6.12392	0.0234667	2.96146	0.577898	-1.27043	0.0081241	-3.76231	0.15391	-1.53585	0.0390266	1.99744	0.0053089	3.06777
63		SMc01511	hmuU, Putative hemin transport system permease transmembrane protein, Bacterial transport system permease protein	0.0971994	-2.14987	0.0746989	2.29425	0.00106867	-6.17845	0.0380267	2.69555	0.537135	-1.31038	0.0117891	-3.53219	0.0745514	-1.97289	0.0476522	2.18713	0.00354885	4.31496
64		SMc01512	hmuT, Putative hemin binding periplasmic transmembrane protein, Periplasmic binding protein	0.117808	-2.37762	0.0212127	3.90291	0.00102456	-9.13746	0.0284408	3.59605	0.380492	-1.59682	0.00526661	-5.74223	0.0656698	-2.73879	0.102708	2.36901	0.00586955	6.48823
65		SMc01513	hmuS, Putative hemin transport protein, Haemin-degrading	0.0926857	-2.42241	0.0248235	3.46154	0.00123515	-7.63991	0.0170019	3.82257	0.453579	-1.45519	0.00404611	-5.56258	0.0895192	-2.23317	0.117268	2.06693	0.00844677	4.61583
66		SMc01657	foxA, Ferrioxamine B iron receptor precursor protein	0.116136	-3.11581	0.0234952	5.70096	0.00411698	-10.7139	0.0327441	5.04912	0.893132	-1.09646	0.025464	-5.53616	0.0585945	-3.4618	0.081035	3.05346	0.00444415	10.5705
67		SMc01658	fhuF, Putative ferric iron reductase, Ferric iron reductase	0.08508	-3.42092	0.0363706	4.68077	0.00283319	-11.5838	0.036295	4.68428	0.81827	-1.1664	0.0236072	-5.46376	0.0789852	-3.21308	0.108508	2.83098	0.00713659	9.09617
68		SMc01659	fhuP, Putative ABC transporter, periplasmic component, Periplasmic binding protein	0.125719	-2.10942	0.0505909	2.67823	0.0165386	-3.534	0.0593326	2.5717	0.860885	-1.08459	0.0430704	-2.78925	0.0493404	-2.10849	0.0604612	2.01521	0.00311238	4.24906
69		SMc02726	shmR, Hemin-binding outer membrane receptor, TonB-dependent haemoglobin/transferrin/lactoferrin receptor	0.173691	-2.64877	0.0182484	6.29017	0.0226087	-5.81773	0.0296871	5.26517	0.778712	-1.21356	0.017478	-6.3896	0.0490067	-2.96463	0.182509	1.94513	0.00737724	5.76658
70		SMc02514	Hypothetical unknown transmembrane protein	0.0278744	-1.95799	0.515419	1.1973	0.803803	1.07062	0.0586261	1.75315	0.303822	-1.33461	0.00816312	-2.33977	0.452046	-1.3476	0.0358224	-2.71793	0.107536	-2.01687
71		SMc01580	Conserved hypothetical protein	0.00200628	-2.84371	0.511555	-1.19721	0.430224	1.24259	0.833875	1.05869	0.609636	-1.14969	0.474336	-1.21717	0.0368322	-2.33217	0.00363579	-4.31191	0.100348	-1.84888
72		SMc02278	Conserved hypothetical protein	0.00445917	-2.08686	0.356942	1.22375	0.537225	1.14325	0.286137	1.26526	0.083122	-1.48941	0.0109334	-1.88449	0.00771451	-1.97525	0.000324759	-3.57157	0.0141514	-1.80817
73		SMb21440	Conserved hypothetical protein, signal peptide	0.049979	-2.51756	0.316359	1.55741	0.497553	1.34501	0.462295	1.37954	0.568879	-1.28172	0.203452	-1.76818	0.00611587	-2.83925	0.00104935	-4.43796	0.127183	-1.56308
74		SMb21026	Hypothetical protein	0.0109932	-2.07761	0.691962	-1.10386	0.925954	1.02337	0.846824	-1.04923	0.0147136	-1.99974	0.0212076	-1.90591	0.00881799	-1.92855	0.000157171	-4.2326	0.00382958	-2.19471
75		SMc01855	Putative membrane-bound lytic transglycosylase, signal peptide	0.00105918	-2.01685	0.437202	-1.14062	0.168604	1.27106	0.296378	1.1957	0.449535	-1.13652	0.0855573	-1.35894	0.0906513	-1.49025	0.00166674	-2.91333	0.0147812	-1.95493
76		SMc03794	Hypothetical/unknown transmembrane protein	0.0447242	-2.25559	0.032694	-2.40156	0.137897	1.78073	0.539689	1.25753	0.000344636	5.99869	0.0010241	4.77022	0.480603	1.35783	0.349562	1.51089	0.801696	1.11273
77		SMb20488	Putative isomerase	0.0476245	-3.02689	0.682751	-1.23401	0.457818	-1.46985	0.823958	1.12093	0.30168	1.71921	0.410949	1.53374	0.3125	-2.23295	0.845431	-1.15988	0.403323	1.92515
78		SMb20489	Probable carbohydrate kinase	0.0416993	-2.40475	0.939033	-1.03052	0.696734	-1.1661	0.312636	1.50033	0.0689836	2.15704	0.364151	1.43771	0.494289	-1.46488	0.907642	1.06555	0.42868	1.5609
