# Supplementary material for: Transcriptome Analysis of the Role of GlnD/GlnBK in Nitrogen Stress Adaptation by Sinorhizobium meliloti Rm1021
Source: PLoS One. 2013 Mar 13;8(3):e58028. doi: 10.1371/journal.pone.0058028 (PMC3596328; doi:10.1371/journal.pone.0058028)
Supplement: Table S3 — Genes that are not regulated by nitrogen stress but where the expression is significantly influenced by mutations in GlnD or/and the PII proteins. (XLSX) [file pone.0058028.s003.xlsx]

## Sheet: Sheet1
	Cluster	Location in S. meliloti genome	Annotation	p-value(1021_Glu vs. 1021_NH4)	Fold_Change(1021_Glu vs. 1021_NH4)	p-value(BK_Glu vs. B_K_NH4)	Fold-Change(BK_Glu vs. B_K_NH4)	p-value(D_Glu vs. D_NH4)	Fold-Change(D_Glu vs. D_NH4)	p-value(1021_NH4 vs. B_K_NH4)	Fold-Change(1021_NH4 vs. B_K_NH4)	p-value(1021_NH4 vs. D_NH4)	Fold-Change(1021_NH4 vs. D_NH4)	p-value(BK_NH4 vs. D_NH4)	Fold-Change(BK_NH4 vs. D_NH4)	p-value(1021_Glu vs. BK_Glu)	Fold-Change(1021_Glu vs. BK_Glu)	p-value(1021_Glu vs. D_Glu)	Fold-Change(1021_Glu vs. D_Glu)	p-value(BK_Glu vs. D_Glu)	Fold-Change(BK_Glu vs. D_Glu)
	Cluster III
1	Nitrogen	SMc03858	pheAa, Putative chorismate mutase, Chorismate mutase, bacteria	0.809117	1.05455	0.00795859	-1.98051	0.874045	-1.03544	0.672492	1.09766	0.307608	1.25754	0.539091	1.14565	0.0185298	2.26525	0.226687	1.41032	0.112816	-1.60619
2		SMc00640	serC, Putative phosphoserine aminotransferase	0.0497349	1.91452	0.0433029	-1.95893	0.143742	1.59302	0.357349	1.32968	0.0540764	1.88801	0.261733	1.4199	0.0012051	5.0076	0.0204157	2.40135	0.039433	-2.08533
3		SMb21094	argH2, Probable argininosuccinate lyase, Delta crystallin; L-Aspartase-like	0.140821	1.30786	0.106636	-1.34568	0.0404576	-1.47827	0.039829	1.48045	0.574403	-1.10325	0.0137692	-1.63331	0.00485948	2.42399	0.0285408	1.79408	0.19039	-1.35111
4		SMc01124	glnD, Protein-PII uridylyltransferase IP Metal-dependent phosphohydrolase, HD region; Protein-PII uridylyltransferase	0.848597	-1.03479	0.152293	-1.30735	0.436508	1.15158	0.359671	1.18174	1.19983e-05	3.4896	4.75708e-05	2.95293	0.145816	1.42878	0.00188537	3.08114	0.0113924	2.15647
5		SMc01594	Putative glutamine synthetase, Glutamine synthetase type I	0.217842	1.25843	0.613861	1.09588	0.27365	-1.22479	0.0347907	-1.52285	0.00158159	-2.04953	0.118686	-1.34585	0.273445	-1.32377	0.212678	-1.38326	0.856384	-1.04494
6		SMc02613	glnT, Glutamine synthetase III, Glutamine synthetase type I	0.0388231	1.32023	0.0007398	1.71224	0.025831	1.35598	0.000275538	-1.83533	0.039205	-1.31938	0.0174256	1.39106	0.000244199	-2.55045	0.0312107	-1.4029	0.00259955	1.81799
7		SMc04346	ilvC, Ketol-acid reductoisomerase, Acetohydroxy acid isomeroreductase	0.0602842	1.47044	0.0563177	-1.48096	0.270269	1.23972	0.830594	1.04149	0.0489499	1.50274	0.0721046	1.44288	0.0126718	2.3517	0.0471464	1.83437	0.347201	-1.28202
8		SMa0398	probable HisD2 histidinol	0.00202551	1.71009	0.623277	-1.07139	0.0178135	1.45538	0.000360893	-1.95689	0.106587	1.26951	2.35071e-05	2.48429	0.92054	-1.01568	0.0345982	1.50211	0.0301555	1.52566
9		SMc04323	Probable aminotransferase, Pyridoxal phosphate-dependent transferase, major region	0.373826	-1.37703	0.966522	-1.01495	0.0297331	-2.34886	0.269022	-1.4939	0.0354983	-2.27119	0.24974	-1.52031	0.224545	-1.92222	0.611639	-1.29487	0.444355	1.48448
10		SMc02251	Aspartate aminotransferase, 1-aminocyclopropane-1-carboxylate synthase; Pyridoxal phosphate-dependent transferase, major region	0.60098	-1.11345	0.0115819	-1.81356	0.490108	-1.15308	0.0197058	-1.71253	0.366872	1.20636	0.00347138	2.06593	0.83212	-1.05394	0.375663	1.25482	0.28336	1.32251
11		SMc01814	Probable glutamate synthase small chain, Adrenodoxin reductase; 4Fe-4S ferredoxin, iron-sulphur binding; Glutamate synthase, NADH/NADPH, small subunit 2	0.186857	1.23511	0.161514	-1.25239	0.0291836	1.45273	0.000339853	-2.10798	0.0025381	1.77343	1.49928e-06	3.73836	0.0370879	-1.34479	0.00930814	1.51935	0.000664929	2.0432
12		SMa1179	NosR, Regulatory protein for N2O reductase	0.082314	-3.78902	0.0940504	3.5881	0.800434	1.19914	0.0255024	5.99663	0.021489	6.4012	0.927504	1.06746	0.379358	-2.17451	0.715563	1.36728	0.231567	2.97316
13		SMa1182	NosZ N2O reductase	0.140254	-2.98077	0.0491714	4.54144	0.871857	1.12071	0.128638	3.09131	0.0896833	3.58471	0.834044	1.15961	0.129546	-4.38526	0.916154	1.09681	0.111271	4.80981
14		SMa1283	nnrU, Denitrification regulator protein	0.0842479	-5.46509	0.138046	4.19402	0.864854	1.16986	0.0591955	6.55564	0.0463442	7.41864	0.893248	1.13164	0.27258	-3.40827	0.813598	1.28421	0.196136	4.37694
15		SMa0815	nifA	0.0837005	-2.64257	0.0860124	2.62115	0.968023	-1.02131	0.0413406	3.24453	0.0238839	3.78749	0.769058	1.16735	0.253378	-2.19617	0.571958	1.45089	0.112098	3.1864
16		SMc04028	gltB, Probable glutamate synthase NADPH large chain, Glutamate synthase, large subunit region 1 and 3, putative; Aldolase-type TIM barrel	0.18261	-1.47615	0.338598	-1.31572	0.0130251	-2.22946	0.650896	-1.13628	0.0842403	-1.67907	0.181527	-1.47769	0.627395	-1.20163	0.905229	-1.04562	0.712014	1.14921
17		SMa0228	gdhA, NADP-specific glutamate dehydrogenase	0.975123	-1.0051	0.0170095	-1.55593	0.61733	1.08535	0.173295	1.26009	0.000500194	2.12356	0.00672256	1.68524	0.00294144	2.11503	0.00379011	2.03617	0.815017	-1.03873
18		SMa0612	fixN3	0.310767	-1.25815	0.0615115	1.56443	0.82127	1.05138	0.690627	-1.09251	0.0993561	-1.47339	0.193259	-1.34863	0.0404748	-2.07975	0.0555316	-1.9475	0.823071	1.06791
19		SMa0104	ABC transporter, periplasmic solute-binding protein, likely involved in transport of lysine, ectoine, and asparagine	0.0335167	1.38779	0.125711	1.25199	0.288315	1.16382	0.00016588	-2.08412	0.565742	-1.08399	0.000442908	1.92264	0.0132783	-1.82671	0.557753	1.1137	0.00641437	2.03441
20		SMb20263	hypM, ABC transporter periplasmic hydroxyproline-binding protein, Bacterial extracellular solute-binding protein, family 3	0.818879	1.06472	0.204736	-1.43229	0.254183	1.3783	0.574487	-1.16723	0.000294343	3.84773	0.000114883	4.49118	0.416287	1.36826	0.0208428	3.05625	0.0665899	2.23368
21		SMb20264	hypN, Hydroxyproline ABC transporter, permease component, Binding-protein-dependent transport systems inner membrane component	0.437891	1.16971	0.564544	-1.12269	0.808048	1.04971	0.973905	1.00655	0.00832132	1.85152	0.00885385	1.83948	0.37766	1.27657	0.0289149	2.08021	0.105497	1.62953
22		SMb20265	hypP, Hydroxyproline ABC transporter, permease component, Binding-protein-dependent transport systems inner membrane component	0.869182	1.04537	0.172766	-1.46562	0.469625	1.21762	0.995682	-1.00146	0.00313545	2.64058	0.00310393	2.64443	0.283761	1.51264	0.04881	2.37883	0.245304	1.57263
23		SMb20266	hypQ, Hydroxyproline ABC transporter ATP-binding protein, AAA+ ATPase, core	0.744388	1.07599	0.453826	-1.18523	0.655723	1.10556	0.979427	-1.0058	0.00362375	2.20553	0.00345292	2.21832	0.364393	1.30924	0.0382236	2.06821	0.146969	1.5797
24		SMb20428	ehuB, ABC transporter, periplasmic ectoine/hydroxyectoine binding protein, Bacterial extracellular solute-binding protein, family 3	0.000526267	1.86371	0.0231518	1.41286	0.00941383	1.50695	0.000521692	-1.86497	0.0434244	1.34967	1.5409e-05	2.51709	0.0528216	-1.46919	0.0218311	1.63461	0.00154268	2.40155
25		SMb20476	Putative ABC transporter periplasmic dipeptide-binding protein, Bacterial extracellular solute-binding protein, family 5	0.523945	-1.068	1.05464e-05	-2.0623	0.0453952	-1.25078	8.76923e-07	-2.51402	0.751977	-1.03294	1.28013e-06	2.43385	0.0901679	-1.26465	0.28615	1.14592	0.0188735	1.44919
26		SMb20706	Putative amino acid uptake ABC transporter periplasmic solute-binding protein precursor, Bacterial extracellular solute-binding protein, family 3; Glutamate receptor-related	0.0419764	1.74742	0.198052	-1.39672	0.0221218	1.90419	0.0439761	-1.73641	0.0815739	1.5939	0.0013434	2.76766	0.22529	1.36062	0.144086	1.4662	0.754094	1.07759
27		SMb21095	ABC transporter, permease, Binding-protein-dependent transport systems inner membrane component	0.210691	1.25721	0.0566324	-1.44058	0.0113176	-1.6773	0.0154871	1.62898	0.913669	-1.01935	0.0126093	-1.6605	0.00199432	3.02493	0.0190319	1.96584	0.0888189	-1.53875
28		SMb21096	ABC transporter, permease, AAA+ ATPase, core	0.0521835	1.52279	0.310013	-1.22982	0.00795309	-1.85925	0.0396656	1.56878	0.150952	-1.34902	0.00234649	-2.11631	0.0046138	2.96353	0.0203802	2.16819	0.253456	-1.36682
29		SMb21196	oppA, ABC transporter of tetrapeptides and some tripeptides, periplasmic solute-binding protein, Bacterial extracellular solute-binding protein, family 5	0.211774	1.2278	0.419551	1.13889	0.224442	1.22053	2.05398e-05	-2.85667	0.850673	-1.03038	2.7127e-05	2.77244	0.00346333	-2.63407	0.900588	-1.02744	0.00397173	2.56371
30		SMb21197	oppB, ABC transporter of tetrapeptides and some tripeptides, permease component, Binding-protein-dependent transport systems inner membrane component	0.354263	1.12937	0.00335737	-1.58438	0.00731851	1.50211	1.51246e-06	-3.01261	0.0168516	1.41931	7.69678e-08	4.27581	0.00828268	-1.57161	0.483106	1.09127	0.0036321	1.71505
31		SMb21198	oppC, ABC transporter of tetrapeptides and some tripeptides, permease component, Binding-protein-dependent transport systems inner membrane component	0.713757	1.04799	0.0640441	-1.28984	0.0207522	1.39385	5.81022e-05	-2.12604	0.0409164	1.33082	2.46638e-06	2.82938	0.00432261	-1.59309	0.770339	1.03247	0.00313649	1.64482
32		SMb21199	oppD, ABC transporter of tetrapeptides and some tripeptides, ATP-binding protein, AAA+ ATPase, core; Phosphonate C-P lyase system, PhnK	0.432958	-1.06964	0.0301647	-1.22619	0.0668456	1.18199	9.67465e-06	-1.83018	0.00536338	1.32486	1.75987e-07	2.42473	0.00216012	-1.56917	0.622873	1.04658	0.00132293	1.64226
33		SMb21526	tauA, Probable taurine ABC transporter, periplasmic solute-binding protein, Taurine ABC transporter, periplasmic binding protein	0.00101893	1.65909	0.24085	-1.15608	0.121447	1.21641	1.3585e-06	-2.82147	0.0640904	1.27084	1.45297e-07	3.58565	0.0109421	-1.43539	0.00224293	1.65961	0.000125601	2.38219
34		SMb21527	tauB, Probable taurine ABC transporter, ATP-binding protein, AAA+ ATPase, core	0.0190486	1.34111	0.368694	-1.10656	0.0340605	1.29593	9.84363e-05	-1.85598	0.0708703	1.23968	5.64883e-06	2.30081	0.0950325	-1.24348	0.0886689	1.25034	0.00703925	1.55478
35		SMb21528	tauC, Probable taurine uptake ABC transporter, permease component, Binding-protein-dependent transport systems inner membrane component	0.0216815	1.3233	0.141189	-1.18213	0.444632	1.08758	3.83009e-05	-1.95685	0.076898	1.22819	2.7217e-06	2.40339	0.275445	-1.17195	0.0374777	1.42178	0.00835543	1.66626
36		SMc00138	Putative amino-acid ABC transporter permease, Binding-protein-dependent transport systems inner membrane component	0.18323	1.22496	0.193379	-1.2189	0.0131365	1.5185	0.0609389	-1.34587	0.0020487	1.75526	6.37148e-05	2.36235	0.472791	1.14609	0.103247	1.40756	0.292291	1.22814
37		SMc00139	Amino acid transport system permease, Binding-protein-dependent transport systems inner membrane component	0.35883	1.13109	0.166307	-1.20956	0.0534987	1.31838	0.0350865	-1.35881	0.0100479	1.48293	0.000153276	2.01501	0.972523	-1.00554	0.261928	1.20991	0.249787	1.21662
38		SMc00671	hisH, istidine ABC transporter, permease, Binding-protein-dependent transport systems inner membrane component	7.24332e-05	1.86243	0.356028	1.10646	0.00370565	1.46005	9.84816e-06	-2.15194	0.0851023	1.21868	9.28677e-07	2.62253	0.132722	-1.27865	0.0161647	1.59709	0.00233172	2.04211
39		SMc00786	dppA1, Oligopeptide ABC transporter, periplasmic solute-binding component, Bacterial extracellular solute-binding protein, family 5	0.0034177	1.42864	0.632288	-1.04936	0.0255967	1.28397	5.93304e-06	-2.11826	0.9165	1.01056	5.15429e-06	2.14063	0.0470067	-1.4052	0.455185	1.1151	0.0166009	1.56693
40		SMc00787	dppB1, Oligopeptide ABC transporter, permease component, Binding-protein-dependent transport systems inner membrane component	0.0283892	1.38347	0.0107459	-1.48144	0.0687506	1.29762	0.0035584	-1.60138	0.0123265	1.46725	2.70869e-05	2.34962	0.296891	1.24279	0.0475329	1.60438	0.228145	1.29095
41		SMc00788	dppC1, Oligopeptide ABC transporter, permease component, Binding-protein-dependent transport systems inner membrane component	0.0394621	1.34768	0.020841	-1.40974	0.338342	1.13747	0.00284353	-1.62016	0.0549602	1.31597	7.69702e-05	2.13209	0.491387	1.13072	0.0523551	1.49875	0.143878	1.32548
42		SMc00790	dppF1, Oligopeptide ABC transporter, ATP-binding component, AAA+ ATPase, core; Phosphonate C-P lyase system, PhnK	0.173621	1.18	0.00780724	-1.44013	0.762716	1.03597	0.00337849	-1.51686	0.0231217	1.34683	4.293e-05	2.04296	0.431574	1.12791	0.0218799	1.55067	0.0673333	1.37482
43		SMc01527	dppC2, Putative dipeptide transport system permease ABC transporter	0.00680714	1.62573	0.0605423	-1.36153	0.000905682	1.91877	0.000116065	-2.30342	9.72493e-05	2.34209	9.30482e-08	5.39481	0.765795	-1.05778	0.0104372	1.93782	0.00725753	2.04979
44		SMc01528	dppD2, Putative dipeptide transport ATP-binding ABC transporter	0.137394	1.2219	0.163068	-1.20572	0.106708	1.24551	0.0105772	-1.46337	0.000162031	1.97167	2.22687e-06	2.88528	0.772161	-1.04235	0.00480903	1.81474	0.00348354	1.8916
45		SMc01529	dppF2, Putative dipeptide transport ATP-binding ABC transporter	0.147519	1.29478	0.480416	-1.12921	0.0169427	1.58772	0.0375862	-1.47692	0.000735153	2.11646	1.82234e-05	3.12584	0.951456	-1.0126	0.0472359	1.63388	0.0433552	1.65446
46		SMc02025		0.00175686	1.61251	0.496315	1.08738	0.0502964	1.29662	6.62415e-05	-2.03701	0.17415	1.18827	8.23681e-06	2.42051	0.101104	-1.35861	0.093317	1.37111	0.00772747	1.8628
47		SMc02257	Putative transport system permease ABC transporter	0.0311432	1.33211	0.934605	1.00989	0.0283424	1.34019	0.000572284	-1.72462	0.0498873	1.29199	1.85488e-05	2.2282	0.146849	-1.28753	0.201393	1.2432	0.0211108	1.60066
48		SMc02258	Putative amino-acid ABC transporter permease	0.00147426	1.59952	0.499396	-1.08307	0.000526815	1.71075	7.57652e-06	-2.35233	0.000791081	1.66535	5.2258e-08	3.91746	0.0718909	-1.36406	0.0269083	1.51346	0.00223504	2.06445
49		SMc02260	Putative amino-acid ABC transporter, ATP-binding protein	0.0363602	1.44703	0.635094	1.07938	0.00525049	1.70527	0.00201051	-1.8516	0.0865222	1.3403	8.55745e-05	2.4817	0.0994002	-1.36541	0.558139	1.10421	0.0424844	1.50771
50		SMc03124	Putative arginine ABC transporter, periplasmic solute-binding component	0.065052	2.81344	0.227314	-1.91206	0.881627	-1.08056	0.0177658	-4.04826	0.103916	-2.45061	0.343886	1.65194	0.222559	1.42948	0.434002	1.24627	0.620212	-1.14701
51		SMc03127	Putative arginine ABC transporter, permease component	0.0613586	1.71837	0.00705493	-2.34095	0.573429	1.16396	0.00895115	-2.2635	0.553351	-1.17348	0.0276935	1.92889	0.0646505	1.65909	0.397593	1.22642	0.226259	-1.35279
52		SMb20069	Probable Na+/aminoacid symporter	0.738589	1.0537	0.00105432	-1.92827	0.46417	1.12276	0.118439	-1.29374	0.00453548	1.70423	0.00023585	2.20482	0.0374913	1.5396	0.0336663	1.55994	0.938152	1.01321
53		SMc02357	Putative high-affinity branched-chain amino acid transport ATP-binding ABC transporter, AAA+ ATPase, core	0.000686731	1.75767	0.511054	-1.08793	0.00124111	1.68555	0.000136903	-1.98181	0.023681	1.38018	3.36724e-06	2.73525	0.821999	-1.0373	0.0417427	1.49485	0.030534	1.5506
54		SMc02359	Putative high-affinity branched-chain amino acid transport permease ABC transporter, Bacterial inner-membrane translocator	0.136594	1.23537	0.324497	-1.14581	0.798026	1.03527	0.0114453	-1.48447	0.0423568	1.35105	0.000203409	2.00559	0.952882	1.01212	0.0373411	1.68358	0.04055	1.66342
55		SMc03269	Periplasmic dipeptide transport protein precursor, Bacterial extracellular solute-binding protein, family 5	0.0117626	1.60613	0.418572	1.14313	0.327102	1.17721	0.00395435	-1.76442	0.205571	1.23829	0.000369551	2.18486	0.32913	-1.245	0.0483504	1.66536	0.0123145	2.07337
56		SMc01825	Putative uracil and uridine ABC transporter, permease component	0.157216	1.24008	0.00246936	-1.72256	0.0202824	1.46412	5.86595e-05	-2.36568	0.0582655	1.34781	3.18303e-06	3.18849	0.282349	-1.11871	0.129865	1.18137	0.0261024	1.32161
57		SMc01826	Putative uracil and uridine ABC transporter, permease component	0.00388055	1.69038	0.0198489	-1.48479	0.0622463	1.35339	2.41084e-06	-3.41984	0.685939	1.06289	1.45513e-06	3.63492	0.0374181	-1.38862	0.105962	1.26427	0.0038366	1.75558
58		SMc00922	Probable cytosine/uracil/thiamine/allantoin permease, Permease for cytosine/purines, uracil, thiamine, allantoin	0.829308	1.06592	0.637511	1.15034	0.429786	-1.26712	0.0212578	-2.15376	0.0302678	-2.03714	0.850841	1.05725	0.0584301	-2.25666	0.28898	-1.50049	0.286514	1.50395
59		SMc02418	Putative allantoin and other purine derivative ABC transporter, periplasmic solute-binding component, Binding-protein-dependent transport systems inner membrane component	0.000420738	1.43253	0.799837	1.01953	0.0507906	1.17575	0.000363723	-1.44175	0.000658532	1.40491	6.50034e-07	2.02553	0.967471	1.00331	0.000799811	1.62186	0.000829361	1.6165
60	polyamine	SMc01967	speB2, Putative agmatinase, Ureohydrolase	0.00409675	1.44656	0.757011	-1.0336	0.0244225	1.3081	0.00109469	-1.56111	0.0211409	1.31883	1.61061e-05	2.05883	0.832073	-1.02324	0.0100832	1.46806	0.00778494	1.50219
61		SMb20383	Putative polyamine ABC transporter, periplasmic solute-binding protein, Twin-arginine translocation pathway signal	0.00114688	1.58623	0.753657	1.03555	0.0235064	1.32602	0.00056634	-1.65744	0.0652041	1.24707	2.28234e-05	2.06695	0.538082	-1.08832	0.0123725	1.58028	0.00579753	1.71984
62		SMc04147	Putative amino-acid permease, Amino acid/polyamine transporter I	0.21151	1.23578	0.00395383	1.7689	0.175499	1.25979	0.00370013	-1.77917	0.906066	1.01952	0.00296735	1.8139	0.00474603	-2.52185	0.751731	1.07272	0.00334009	2.70523
63		SMc01965	Spermidine/putrescine ABC transporter ATP-binding subunit, AAA+ ATPase, core; Spermidine/putrescine ABC transporter ATP-binding subunit; Molybdate/tungstate binding	0.00167498	1.88816	0.943531	-1.01148	0.00148066	1.90876	0.00798417	-1.65055	0.0128479	1.58519	5.37342e-05	2.61643	0.508945	1.14728	0.0710211	1.53526	0.187193	1.33817
64		SMc01966	Putative spermidine/putrescine-binding periplasmic ABC transporter, Bacterial extracellular solute-binding protein, family 1	0.00213692	1.86075	0.155414	1.27356	0.00456988	1.74134	0.000577223	-2.09383	0.0172622	1.55323	8.34849e-06	3.2522	0.0661942	-1.39405	0.0150553	1.64761	0.00136699	2.29684
65		SMc00770	potF, Probable putrescine-binding periplasmic protein, Bacterial extracellular solute-binding protein, family 1	0.025859	1.45237	0.837982	-1.03116	0.438745	1.12479	0.000167536	-2.20067	0.646807	-1.07144	0.000364736	2.05394	0.0745212	-1.50317	0.479578	1.15315	0.0270044	1.73337
66		SMc00771	potG, Probable putrescine transport ATP-binding protein, AAA+ ATPase, core; Spermidine/putrescine ABC transporter ATP-binding subunit; Molybdate/tungstate binding	0.00894357	1.48317	0.142398	-1.21981	0.0755433	1.27915	9.1602e-05	-2.0704	0.760893	1.04019	5.65797e-05	2.1536	0.42065	-1.14943	0.268603	1.21704	0.0823669	1.3989
67		SMc00772	potH, Probable putrescine transport system permease, Binding-protein-dependent transport systems inner membrane component	0.0517527	1.38438	0.536345	-1.10062	0.309299	1.17339	0.00211972	-1.79859	0.307837	1.17398	0.0003294	2.11152	0.362963	-1.18864	0.180183	1.30504	0.0464762	1.55123
68		SMc01652	Putative putrescine and agmatine ABC transporter, periplasmic solute-binding component, Bacterial extracellular solute-binding protein, family 1	0.90804	-1.03005	0.0329451	1.83079	0.320856	1.2968	0.661381	-1.11931	0.106566	1.54946	0.0486764	1.73432	0.0336461	-2.1092	0.623378	1.15123	0.0172612	2.42817
69		SMc01654	Putative putrescine and agmatine ABC transporter, permease component Binding-protein-dependent transport systems inner membrane component	0.746899	1.03817	0.657496	-1.05292	0.0428829	1.29281	0.0152	-1.37836	0.00488642	1.4774	4.12861e-05	2.03639	0.156609	-1.29135	0.371425	1.1648	0.0415078	1.50416
70	Osmolyte accumulation	SMb20329	thuA, trehalose catabolism protein, Protein of unknown function DUF1037	0.898386	1.06627	0.0301743	3.35029	0.320576	1.66487	0.523664	1.38149	0.289784	1.72437	0.66029	1.2482	0.212059	-2.20288	0.879392	1.09368	0.171	2.40923
71		SMc02738	choW, Putative choline ABC transporter, permease component, Binding-protein-dependent transport systems inner membrane component	0.00345097	1.50026	0.82089	1.0262	0.0344848	1.30533	6.30145e-05	-1.95327	0.250394	1.1445	1.08824e-05	2.23552	0.0835281	-1.35664	0.161151	1.26506	0.0104401	1.71623
72		SMc02344	Putative glycine-betaine and choline ABC transporter, periplasmic solute-binding component, ABC transporter, substrate-binding protein, aliphatic sulphonates	0.0817637	1.71891	0.0243032	2.08413	0.00759463	2.49233	0.0343802	1.97461	0.00657169	2.54839	0.388584	1.29058	0.201686	1.65219	0.153856	1.77095	0.849451	1.07188
73		SMa1862	Putative ABC Transporter, permease protein, hom to PrbB ABC transporter permease, mediates the uptake of proline betaine at both high and low osmolarities	0.0386658	1.49024	0.583818	1.10158	0.755116	1.05637	0.000638582	-2.19483	0.0476756	-1.46081	0.035463	1.50248	0.0764579	-1.64188	0.769473	-1.07374	0.116918	1.52913
74		SMa1462	Substrate-binding region of ABC-type glycine betaine transport system	0.00142944	1.90332	0.00939433	1.62063	0.0970205	1.32503	0.000388494	-2.13947	0.630185	-1.0803	0.000911271	1.98043	0.0389134	-1.77226	0.230642	1.33633	0.00739501	2.36831
75		SMb21572	Putative amino acid uptake ABC transporter periplasmic solute-binding protein precursor, Substrate-binding region of ABC-type glycine betaine transport system	0.00605075	1.78727	0.0374428	1.50454	0.034746	1.51538	0.000155883	-2.57505	0.852017	-1.03385	0.000212671	2.49074	0.0176543	-2.05554	0.468795	1.18751	0.00700162	2.44097
76		SMb20325	thuE, ABC transporter, periplasmic trehalose/maltose-binding protein, Bacterial extracellular solute-binding protein, family 1	0.854618	1.11375	0.0344792	3.94395	0.413983	1.62738	0.827986	1.13632	0.472061	1.53309	0.612228	1.34917	0.139463	-3.17059	0.955678	-1.04004	0.151063	3.04853
77		SMb20326	thuF, ABC trehalose/maltose transporter, permease component, Binding-protein-dependent transport systems inner membrane component	0.733723	1.1666	0.0201986	3.26764	0.268702	1.67069	0.821101	1.1077	0.318878	1.58439	0.434386	1.43034	0.162711	-2.28312	0.844297	1.11227	0.122616	2.53946
78		SMb20327	thuG, ABC trehalose/maltose transporter, permease component, Binding-protein-dependent transport systems inner membrane component	0.890723	-1.06091	0.0476199	2.53321	0.19793	1.77582	0.605199	1.25067	0.139085	1.94951	0.312842	1.55878	0.207297	-2.02018	0.95221	1.03158	0.190466	2.08397
79		SMb20328	thuK, ABC trehalose/maltose transporter, ATP-binding protein, AAA+ ATPase, core; Molybdate/tungstate binding	0.874779	-1.07441	0.036459	2.85574	0.739537	1.1638	0.582791	1.28617	0.382709	1.49772	0.738572	1.16448	0.180925	-2.3586	0.873566	1.09872	0.144051	2.59145
80	carbohydrates, organic acids, alcohols	SMb20485	supB, Putative sugar ABC transporter ATP-binding protein, AAA+ ATPase, core	0.204733	-1.60508	0.635578	-1.18715	0.961249	-1.01766	0.360691	1.39838	0.0320248	2.35283	0.166054	1.68255	0.901795	-1.05763	0.470735	1.39797	0.403623	1.47853
81		SMb21136	ABC transporter, permease component, may be involved in transport of sugar amines	0.18638	1.18373	0.203339	-1.17577	0.0144305	1.41035	0.0500223	-1.29976	0.000617098	1.73826	1.97842e-05	2.25932	0.636763	1.07191	0.0388802	1.44461	0.0765432	1.3477
82		SMb20486	supC, Probable sugar ABC transporter, permease component, Bacterial inner-membrane translocator	0.146632	-1.76732	0.643937	-1.19001	0.832273	-1.08266	0.346015	1.43321	0.0421492	2.30324	0.220383	1.60706	0.993302	-1.00393	0.492108	1.38764	0.487157	1.39309
83		SMb20902	ABC transporter, periplasmic solute-binding protein, likely transports mannose, L-lyxose, glucose and sorbose, D-xylose ABC transporter, substrate-binding protein	0.670392	-1.16649	0.639276	-1.18499	0.156546	1.70498	0.210161	1.59581	0.0204408	2.5657	0.203439	1.60777	0.279349	1.68641	0.545658	1.325	0.602978	-1.27276
84		SMb20903	ABC sugar transporter, permease component, likely transports mannose, L-lyxose, glucose and sorbose, Bacterial inner-membrane translocator	0.686761	-1.12035	0.427982	-1.25313	0.243663	1.40107	0.200554	1.45139	0.0127075	2.23594	0.142124	1.54055	0.134701	1.70688	0.3711	1.34856	0.475161	-1.2657
85		SMc02515	Putative glycerol-3-phosphate and glycerol transport protein	0.0248566	-1.55623	0.764979	-1.05419	0.733925	1.06187	0.0477924	1.46271	0.357401	-1.17956	0.00820402	-1.72536	0.896937	-1.02971	0.0174099	-2.02345	0.0206515	1.96507
86		SMa0249	gntA, TRAP-type small permease component, required for growth on gluconate	0.0267005	-1.55268	0.0332864	-1.52043	0.641624	-1.08678	0.0236385	1.5707	0.00161536	2.02512	0.170561	1.2893	0.0634014	1.56702	0.108588	1.45099	0.710497	-1.07997
87		SMa0252	gntC, TRAP-type small permease component, required for growth on gluconate	0.157657	-1.40011	0.0644382	-1.57567	0.702676	-1.09123	0.0831876	1.52502	0.007671	2.04216	0.215521	1.3391	0.0362121	1.65631	0.0701609	1.51146	0.64334	-1.09584
88		SMc01977	Sugar-binding periplasmic protein precursor, Bacterial extracellular solute-binding protein, family 1	0.0259548	1.56196	0.0833576	1.39321	0.032027	1.53081	0.0132581	-1.66479	0.0622929	1.43459	0.000331887	2.38829	0.176289	-1.42677	0.158506	1.45268	0.0200024	2.07264
89		SMb21135	ABC transporter, periplasmic solute-binding protein, may be involved in transport of sugar amines (galactosamine and glucosamine), Bacterial extracellular solute-binding protein, family 3	0.00559839	1.57815	0.950802	1.00857	0.0503959	1.34262	0.000232073	-2.01556	0.00468207	1.59898	1.70197e-06	3.22284	0.124561	-1.27783	0.00349067	1.89506	0.000664212	2.42156
90		SMb21151	Putative sugar amine ABC transporter, periplasmic solute-binding protein, Bacterial extracellular solute-binding protein, family 1	0.0410701	1.74263	0.162727	1.43479	0.240224	1.34977	0.0306125	-1.81231	0.548185	1.16182	0.00976095	2.10557	0.170426	-1.5334	0.182272	1.51284	0.0220757	2.31979
91		SMa1961	polyhydroxybutyrate depolymerase	0.697587	-1.06117	0.0304272	1.44181	0.106296	-1.29755	0.282212	1.18288	0.00140389	-1.85069	0.000203538	-2.18914	0.338197	-1.18806	0.0484855	-1.5053	0.202919	-1.26702
92		SMb20170	Probable S-(hydroxymethyl)glutathione dehydrogenase	0.84065	1.15045	0.56032	1.50467	0.0916731	-3.49208	0.878384	-1.11252	0.00334788	-12.0292	0.00446173	-10.8126	0.698324	-1.44538	0.302652	-2.77612	0.498243	-1.92069
93		SMb20186	gfa, Glutathione-dependent formaldehyde-activating enzyme	0.964599	1.02455	0.552852	1.38651	0.300023	-1.7855	0.780618	-1.16468	0.0236092	-4.00182	0.0397436	-3.43597	0.500351	-1.68258	0.329373	-2.16037	0.742294	-1.28396
94		SMb20173	putative methanol dehydrogenase protein, large subunit	0.854205	1.07168	0.544483	1.25858	0.0988508	-1.93418	0.997735	-1.00107	0.00647816	-3.36197	0.00651305	-3.35838	0.717769	-1.19555	0.318768	-1.66916	0.505485	-1.39614
95		SMc02770	phaZ, Intracellular PHB depolymerase, PHB de-polymerase, C-terminal	0.293727	-1.21158	0.216193	1.25632	0.501162	-1.12888	0.142513	1.31564	0.000883682	-2.15324	6.63578e-05	-2.83289	0.493651	-1.20592	0.0119051	-2.49725	0.0298453	-2.07083
96	Shock adaptation	SMc04318	Cold shock transcriptional regulator	0.36736	-2.21792	0.694962	1.40719	0.692502	1.41131	0.0428291	6.86196	0.605347	1.57025	0.108458	-4.36996	0.461966	2.19614	0.510988	-2.01273	0.188292	-4.42024
97		SMc02577	hslU, Probable heat shock protein, AAA+ ATPase, core; Heat shock protein HslU	0.122781	-1.3219	0.00757914	-1.71356	0.253369	1.22347	0.746442	1.0572	3.68698e-05	2.90599	6.07561e-05	2.74876	0.1226	1.35229	0.017109	1.73127	0.191875	1.28024
98		SMc04040	ibpA, Probable heat shock protein, HSP20-like chaperone	0.098091	-2.41571	0.0320187	-3.29532	0.299692	1.70406	0.274597	-1.75586	0.00353421	5.92152	0.0004627	10.3974	0.679696	-1.30233	0.645921	1.34243	0.394462	1.74828
99		SMc02575	hslV, Probable heat shock protein, 20S proteasome, A and B subunits	0.258684	-1.25906	0.0831786	-1.44362	0.590601	1.11336	0.764493	1.06135	0.00213051	2.13117	0.00372576	2.00798	0.278253	1.28354	0.105504	1.49008	0.502906	1.16091
100		SMc02433	clpB, Probable ATP-dependent protease (heat shock protein), Chaperonin clpA/B; AAA+ ATPase, core; Clp, N-terminal;	0.0647459	-1.71554	0.0053488	-2.46046	0.435685	1.23869	0.252968	-1.37542	0.00323252	2.64589	0.000387242	3.6392	0.613609	1.15083	0.337977	1.31616	0.62913	1.14366
101		SMa0744	groEL2 chaperonin	0.803602	1.03957	0.000467528	-2.06649	0.113539	-1.29763	0.324806	-1.16965	0.527595	1.10439	0.119323	1.29175	0.0109142	1.87024	0.133037	1.34889	0.106647	-1.3865
102		SMb21183	htpG, Probable chaperonine, heat shock hsp90 proteins family, Heat shock protein Hsp90	0.308608	-1.24694	0.0781772	-1.49137	0.677604	1.09247	0.991264	-1.00232	0.00532639	2.0229	0.00521749	2.0276	0.228427	1.19519	0.0257997	1.47917	0.159986	1.2376
103		SMb21566	groEL5, Putative heat shock protein GroEL, Chaperonin Cpn60/TCP-1	0.491331	-1.48347	0.0187122	-4.52411	0.349181	1.71811	0.116068	-2.56259	0.0134821	4.99092	0.000624183	12.7897	0.875467	1.10424	0.375675	1.78617	0.457906	1.61755
104		SMc00003	Putative chaperone protein, Molecular chaperone, heat shock protein, Hsp40, DnaJ	0.567637	1.11742	0.546951	1.12423	0.248658	-1.25741	0.0731017	-1.44926	0.000753645	-2.33067	0.0271612	-1.60818	0.122694	-1.4665	0.0587616	-1.64297	0.613272	-1.12033
105		SMc02376	Putative heat shock protein, Heat shock protein Hsp70	0.255618	1.34397	0.102602	-1.549	0.282853	1.32105	0.161605	1.44685	0.00323868	2.4781	0.0505254	1.71276	0.0120398	2.95937	0.024299	2.49294	0.594768	-1.1871
106		SMc01095	mexF1, Probable multidrug-efflux system transmembrane protein, Sterol-sensing 5TM box; Acriflavin resistance protein	0.996362	1.0012	0.200953	-1.41746	0.911273	-1.02978	0.22748	-1.38811	0.0362723	1.836	0.00345951	2.54856	0.883345	1.05192	0.0831176	1.98688	0.102756	1.88882
107		SMc01457	Putative multidrug resistance protein, Acriflavin resistance protein	0.0332037	-1.33943	0.470435	-1.09479	0.00767711	1.47468	0.0963803	1.24507	5.92581e-05	2.08099	0.00117356	1.67138	0.646229	1.05656	0.724134	1.04304	0.913688	-1.01296
108		SMc03168	Multidrug resistance efflux system, Secretion protein HlyD	0.271937	-1.37393	0.442437	1.24499	0.505566	1.20844	0.0170965	2.14468	0.00190641	2.97844	0.256888	1.38876	0.456279	1.26886	0.102986	1.77684	0.303254	1.40034
109		SMc03971	mexF2, Probable multidrug-efflux system transmembrane protein, Sterol-sensing 5TM box; Acriflavin resistance protein	0.568713	1.09006	0.493384	-1.10955	0.429953	1.12771	0.000292789	-2.09712	0.000622796	-1.96451	0.664975	1.06751	0.0223662	-1.73564	0.00778729	-2.02947	0.419473	-1.16929
110		SMc03972	mexE2, Putative multidrug efflux system transmembrane protein, Secretion protein HlyD	0.524729	1.16278	0.735876	-1.08272	0.902218	1.02931	0.00119386	-2.64024	0.00144074	-2.57689	0.917712	1.02459	0.0347285	-2.23217	0.022202	-2.46996	0.743534	-1.10653
111		SMa1009	Putative heavy metal binding protein	0.126614	1.3764	0.460984	1.15978	0.229281	-1.27958	0.0150373	-1.73626	0.00124252	-2.26247	0.198761	-1.30307	0.0911868	-1.47343	0.227974	-1.29554	0.529469	1.13731
112		SMb20171	Putative S-formylglutathione hydrolase	0.868587	1.04563	0.629437	1.13962	0.0259873	-1.95457	0.812543	1.06608	0.00151171	-2.93973	0.000982703	-3.13399	0.879968	-1.06104	0.463998	-1.3418	0.555384	-1.26461
113		SMc00819	katA, Catalase	0.200554	1.33533	0.00611405	-2.0315	0.116242	1.43542	0.000161736	-3.16321	0.470193	-1.17259	0.000562443	2.69762	0.370284	-1.18172	0.219883	-1.26637	0.702169	-1.07163
114	Mobility chemotaxis	SMc03019	fliG, Flagellar motor switch protein, Flagellar motor switch protein FliG	0.0772099	1.56434	0.0389497	-1.71004	0.632102	1.12046	0.807248	1.05945	0.0210409	1.84843	0.033268	1.74472	0.0108005	2.82593	0.0184642	2.49492	0.677504	-1.13268
115		SMc03020	fliN, Flagellar motor switch protein, Surface presentation of antigens (SPOA) protein; Flagellar motor switch FliN	0.0304498	1.56351	0.0465996	-1.49811	0.59105	-1.10583	0.849103	1.03606	0.0803599	1.41625	0.111971	1.36695	0.00936162	2.52797	0.0101508	2.48562	0.947577	-1.01704
116		SMc03021	fliM, Flagellar motor switch transmembrane protein, Surface presentation of antigens (SPOA) protein	0.0954466	1.44179	0.0198083	-1.72135	0.887426	-1.02967	0.595533	1.11656	0.0161042	1.76069	0.043785	1.57689	0.0126149	2.57888	0.0163535	2.43625	0.839859	-1.05854
117		SMc03022	motA, Chemotaxis (motility protein A) transmembrane, Flagellar motor protein MotA	0.0196237	1.69008	0.0410782	-1.56228	0.73579	1.06966	0.81793	1.04695	0.0376065	1.57719	0.0573982	1.50646	0.011598	2.70073	0.0171568	2.47214	0.760574	-1.09246
118		SMc04227	mcpV, Probable chemoreceptor (methyl-accepting chemotaxis) transmembrane protein, Histidine kinase, HAMP region; Chemotaxis methyl-accepting protein/Histidine kinase; Cache, type 2	0.677102	-1.10209	0.205336	1.35665	0.757636	-1.07456	0.137971	-1.43621	0.0042119	-2.23021	0.0772917	-1.55285	0.0304682	-2.10933	0.0140626	-2.4777	0.565765	-1.17464
119		SMc03014	fliF, Flagellar M-ring transmembrane protein, Flagellar FliF M-ring protein; Type III secretion system lipoprotein HrcJ/YscJ	0.0736138	1.44095	0.0880901	-1.41339	0.749644	-1.06275	0.913785	1.02082	0.0313452	1.57479	0.0383372	1.54267	0.0223901	2.11553	0.00879512	2.55065	0.474709	1.20568
120		SMc03024	flgF, Flagellar basal-body rod protein	0.0240932	1.63818	0.0298872	-1.60182	0.7352	-1.06847	0.880276	1.02987	0.054726	1.50252	0.0718058	1.45894	0.00738306	2.87808	0.0077951	2.84202	0.963791	-1.01269
121		SMc03025	fliI, Flagellum-specific ATP synthase, Type III secretion system ATPase, FliI/YscN	0.0743809	1.35346	0.032743	-1.45309	0.786803	1.04377	0.488265	1.11711	0.0145648	1.5554	0.0538685	1.39235	0.00492109	2.05721	0.00576669	2.00841	0.890108	-1.0243
122		SMc03027	flgB, Flagellar basal-body rod protein	0.0185191	1.69664	0.00717925	-1.87341	0.862292	-1.03501	0.629314	-1.10096	0.165776	1.33181	0.0722279	1.46627	0.00369181	2.85416	0.0085582	2.40009	0.476056	-1.18919
123		SMc03028	flgC, Flagellar basal-body rod protein FlgC	0.112046	1.4232	0.0207764	-1.72889	0.443117	-1.17729	0.971607	1.00751	0.125291	1.40371	0.133034	1.39325	0.0097726	2.48116	0.0118247	2.38639	0.878337	-1.03971
124		SMc03029	fliE, Flagellar hook-basal body complex protein	0.0134146	1.78158	0.0324707	-1.61929	0.961833	1.00979	0.552009	-1.12976	0.253736	1.27001	0.0952723	1.4348	0.00728306	2.5847	0.0157042	2.21614	0.542918	-1.16631
125		SMc03030	flgG, Flagellar basal-body rod protein	0.0207161	1.73415	0.0466104	-1.582	0.665885	-1.09587	0.715178	-1.08034	0.188743	1.334	0.102601	1.44118	0.0114521	2.55716	0.0132933	2.47623	0.906047	-1.03268
126		SMc03031	flgA, Flagellar precursor transmembrane protein, SAF domain	0.039844	1.55552	0.00751536	-1.84964	0.801709	1.05045	0.965816	-1.00842	0.00768476	1.84539	0.00708551	1.86093	0.00553654	2.86546	0.00672911	2.74357	0.867271	-1.04443
127		SMc03032	flgI, Flagellar P-ring precursor transmembrane protein	0.018835	1.51166	0.00289812	-1.76353	0.453715	1.12515	0.82256	-1.03552	0.00189802	1.82728	0.00125882	1.89219	0.00329543	2.54178	0.00492228	2.3585	0.718606	-1.07771
128		SMc03033	motE, MotE chaperone specific for MotC folding and stability, Flagellar motor switch protein FliG, alpha-helical	0.00903707	1.86841	0.0153256	-1.76459	0.71212	1.07893	0.744197	-1.06944	0.0233194	1.68591	0.0125631	1.80298	0.00951841	3.0977	0.0115491	2.94957	0.876255	-1.05022
129		SMc03034	flgH, Flagellar L-ring protein precursor (basal body L-ring protein)	0.046724	1.45227	0.0233536	-1.54832	0.566995	1.10417	0.455366	1.13867	0.0192787	1.57562	0.0776606	1.38374	0.00655101	2.54961	0.0194877	2.06844	0.397793	-1.23262
130		SMc03035	fliL, Flagellar transmembrane protein, Flagellar basal body-associated protein FliL	0.109228	1.54991	0.0742224	-1.64096	0.471141	1.2074	0.469795	1.2081	0.0299607	1.86533	0.112026	1.54401	0.0103935	3.05095	0.0287903	2.38261	0.446422	-1.28051
131		SMc03036	fliP, Flagellar biosynthetic transmembrane protein, Type III secretion system inner membrane P protein	0.265548	1.43096	0.171459	-1.56253	0.425118	1.28832	0.655801	1.15055	0.0256682	2.18393	0.0587161	1.89816	0.0459021	2.57699	0.0768413	2.23582	0.719459	-1.15259
132		SMc03039	flaD, Flagellin D, Flagellar hook-associated protein 3	0.0021377	1.65469	0.00775163	-1.5112	0.524381	-1.08853	0.0913116	-1.26804	0.838447	-1.02732	0.129645	1.23431	0.00714414	2.02362	0.0129746	1.85074	0.630675	-1.09341
133		SMc03040	flaC, Flagellin C, Flagellar hook-associated protein 3	0.0699439	1.43826	0.00695032	-1.81089	0.2894	1.22445	0.811824	-1.04546	0.0688372	1.44065	0.0446468	1.50615	0.00835751	2.59575	0.0820071	1.6745	0.126403	-1.55016
134		SMc03042	motB, Chemotaxis (motility protein B) transmembrane, Outer membrane protein, OmpA/MotB, C-terminal	0.0145453	1.54972	0.133666	-1.28021	0.0948121	1.32113	0.571778	1.09337	0.00345342	1.74603	0.0101176	1.59692	0.00535044	2.14591	0.00742903	2.03623	0.779858	-1.05386
135		SMc03043	motC, Chemotaxis precursor (motility protein C) transmembrane	0.143763	1.37134	0.0724126	-1.48831	0.588425	1.1188	0.297603	1.24587	0.00766222	1.90719	0.0566266	1.53082	0.0086551	2.39541	0.00983593	2.33661	0.916765	-1.02517
136		SMc03044	fliK, FliK hook length control protein, Flagellar hook-length control protein	0.018706	1.50079	0.110086	-1.29409	0.615873	1.08	0.132113	1.27306	0.00410392	1.69602	0.0789646	1.33223	0.00230614	2.57181	0.00327028	2.41117	0.741419	-1.06662
137		SMc03046	rem, Response regulator of exponential growth motility, Heavy metal response regulator; CheY-like	0.00143688	1.93218	0.0685124	-1.3777	0.848255	1.0318	0.217614	-1.23163	0.401912	1.14928	0.0507784	1.41549	0.00749076	2.16782	0.0100498	2.06347	0.809296	-1.05057
138		SMc03047	flgE, Flagellar hook protein	0.036542	1.56141	0.0213526	-1.65051	0.841618	1.03943	0.978078	-1.00533	0.0610854	1.479	0.0581232	1.48689	0.0095038	2.63882	0.0220459	2.21071	0.519376	-1.19365
139		SMc03048	flgK, Putative flagellar hook-associated protein, Flagellar hook-associated protein	0.0915148	1.54593	0.0270272	-1.81832	0.888285	1.03466	0.933298	1.02051	0.0598042	1.63816	0.0695253	1.60524	0.0231107	2.7268	0.037614	2.4113	0.723128	-1.13084
140		SMc03049	flgL, Putative flagellar hook-associated protein, Flagellin, C-terminal; Putative flagellar hook-associated 3	0.120873	1.41311	0.0295273	-1.66772	0.811925	1.05167	0.888826	-1.03002	0.0512147	1.56596	0.0396061	1.61296	0.0300321	2.34362	0.040394	2.19128	0.8308	-1.06952
141		SMc03050	flaF, Putative flagellin synthesis regulator, Flagellar FlaF	0.254941	1.29228	0.0322549	-1.6807	0.676287	-1.09611	0.774676	-1.06481	0.186792	1.35022	0.116244	1.43772	0.0313233	2.01577	0.0469037	1.86875	0.772797	-1.07867
142		SMc03052	flgD, Putative basal-body rod modification protein, Flagellar hook capping protein	0.0705052	1.38343	0.0242045	-1.52424	0.908446	1.01939	0.866043	-1.02858	0.142095	1.29297	0.10676	1.32993	0.0172235	2.08296	0.0421657	1.78415	0.51704	-1.16748
143		SMc03053	fliQ, Putative flagellar biosynthetic transmembrane protein, Bacterial export protein FliQ, family 3	0.803405	1.0454	0.0226396	-1.57772	0.861945	-1.03148	0.24579	1.23723	0.0132055	1.65989	0.117873	1.34162	0.0111145	2.07795	0.0153545	1.96947	0.799666	-1.05508
144		SMc03054	flhA, Probable flagellar biosynthesis transmembrane protein, Bacterial type III secretion FHIPEP	0.0509747	1.49687	0.113614	-1.37373	0.655354	1.08889	0.265309	1.24284	0.00568675	1.86811	0.048978	1.50309	0.00506014	2.65261	0.00553478	2.60404	0.937646	-1.01865
145	EPSI	SMb20945	exoF1, Periplasmic protein involved in polysaccharide export IP Polysaccharide export protein	0.19998	-1.31119	0.847831	1.03995	0.786245	1.05696	0.787328	1.05666	0.00636639	-1.93245	0.00382622	-2.04194	0.164704	-1.32513	0.00144067	-2.68646	0.0073508	-2.02732
146		SMb20946	exoY, Exopolysaccharide production protein, probable sugar transferase involved in lipopolysaccharide synthesis, regulated by ExoR	0.282574	-1.45142	0.426017	1.31371	0.896241	-1.0451	0.814368	-1.08272	0.0100044	-2.74945	0.0156246	-2.53939	0.034363	-2.07728	0.0020941	-3.99017	0.0508712	-1.92087
147		SMb20957	exoA, Glycosyltransferase, succinoglycan biosynthesis protein, Glycosyl transferase, family 2	0.190069	-1.39879	0.115168	1.5074	0.695234	1.10183	0.451708	1.20677	0.0460479	-1.71177	0.0110139	-2.06572	0.0475567	-1.81409	0.0061898	-2.68804	0.152125	-1.48176
148		SMb20959	exoO, Probable exopolysaccharide biosynthesis protein IP Glycosyl transferase, family 2	0.0790919	-1.52112	0.0976224	1.48094	0.44667	1.18765	0.238402	1.31156	0.0659738	-1.55602	0.00678521	-2.04081	0.0151894	-1.67299	0.00065303	-2.68743	0.0212065	-1.60637
149		SMb20960	exoN, UDPglucose pyrophosphorylase, Nucleotidyl transferase	0.0424903	-1.83841	0.137604	1.53248	0.956296	1.01513	0.512463	1.19856	0.0279049	-1.95591	0.0079918	-2.34427	0.00444952	-2.26203	0.000519336	-3.46803	0.0597548	-1.53315
150	Regulators	SMc04292	cyaF3, Probable adenylate/guanylate cyclase, Adenylyl cyclase class-3/4/guanylyl cyclase; PEP-CTERM system TPR-repeat lipoprotein, putative	0.835098	1.04611	0.366301	1.22011	0.972943	-1.00737	0.10028	-1.45834	0.000893599	-2.53056	0.0231797	-1.73523	0.0776561	-1.73091	0.0161931	-2.35	0.280912	-1.35767
151		SMa0757	NodD2, nod box-dependent transcription activator	0.669648	1.12914	0.99839	1.00057	0.17497	-1.49243	0.171221	-1.49811	0.0155723	-2.18609	0.198613	-1.45923	0.090186	-1.50217	0.109078	-1.46118	0.895362	1.02806
152		SMa0870	NodD1, transcription regulator	0.160879	1.52671	0.564909	-1.18244	0.257107	-1.40057	0.0393695	-1.92405	0.0275964	-2.03313	0.848831	-1.05669	0.607977	-1.15264	0.934865	1.02263	0.554222	1.17872
153		SMa0806	sirB3, probable SyrB-like regulator	0.955855	-1.01741	0.159784	1.58027	0.671879	-1.14175	0.99069	1.00364	0.0254983	-2.17791	0.0249455	-2.18584	0.292131	-1.61905	0.165689	-1.93172	0.686954	-1.19311
154		SMc00033	Diguanylate cyclase/phosphodiesterase, Cystathionine beta-synthase, core; Oxygen sensor diguanylate cyclase/c-di-GMP phosphodiesterase	0.184052	1.90308	0.208641	-1.83415	0.910925	-1.05354	0.0312706	-3.04337	0.125743	-2.1197	0.443562	1.43576	0.678063	1.13365	0.738818	-1.1057	0.462149	-1.25348
155		SMc03254	Putative antikinase, fixT3	0.14451	-1.6059	0.262174	1.4291	0.848605	1.06098	0.0484895	1.94717	0.0216106	2.22744	0.665544	1.14394	0.706417	-1.14342	0.515497	1.26405	0.319194	1.44534
156		SMc04011	tacA, Putative sigma-54-dependent transcription regulator, AAA+ ATPase, core; Homeodomain-like; CheY-like	0.280824	-1.27191	0.205107	1.33024	0.839007	1.04521	0.402594	-1.20296	0.0535037	-1.57768	0.227043	-1.31149	0.021525	-2.1985	0.0237693	-2.15556	0.940941	1.01992
157		SMa1077	Nex18 Symbiotically induced conserved protein	0.103343	-1.89074	0.191817	-1.64832	0.347758	1.42345	0.0855815	1.96769	0.00174577	4.25082	0.0543845	2.16031	0.237747	1.67994	0.296328	1.57223	0.872495	-1.06851
158		SMa1079	TspO Tryptophan rich sensory protein homologue	0.0334321	-1.80573	0.662419	1.11644	0.325266	1.28713	0.00465607	2.34718	0.00114112	2.84111	0.45274	1.21044	0.732716	1.11262	0.561607	1.20104	0.806204	1.07947
159		SMa1696	Sensor histidine kinase	0.857089	1.03674	0.794836	1.05353	0.0728649	-1.47042	0.0376943	-1.58091	0.00213431	-2.14595	0.145152	-1.35741	0.196434	-1.42613	0.309211	-1.31172	0.743784	1.08722
160		SMc01610	Putative transcription regulator, Homeodomain-like; Homeodomain-related	0.933359	1.01766	0.537782	1.13886	0.381109	-1.20489	0.414281	-1.18929	0.000205261	-2.93195	0.000862729	-2.4653	0.344292	-1.31684	0.0206452	-2.3072	0.081451	-1.75207
161		SMc03998	Hypothetical transcription regulator protein, Bacterial regulatory protein, ArsR	0.616372	-1.1204	0.00845541	2.00397	0.444828	-1.19081	0.00274524	2.29337	0.143829	-1.41294	0.000182605	-3.24039	0.956552	-1.01548	0.255698	-1.40471	0.275537	-1.38329
162		SMc04291	Putative L-sorbosone dehydrogenase (sndh) protein, Cyclic nucleotide-binding; Peptidase M14, carboxypeptidase A; Six-bladed beta-propeller, TolB-like	0.80193	1.13794	0.349357	1.63338	0.849563	-1.10258	0.105187	-2.41796	0.00786596	-4.97326	0.177858	-2.0568	0.0310993	-3.41253	0.0206861	-3.91681	0.763737	-1.14777
163		SMc01160	Conserved hypothetical protein, Transcriptional regulator, Rrf2	0.0921637	-1.6834	0.259039	1.40096	0.0156438	2.22707	0.824625	1.06658	0.0220169	2.11307	0.0333672	1.98117	0.0511597	-2.1311	0.110784	-1.7897	0.595289	1.19076
164		SMb21257	Hypothetical protein, Adenylyl cyclase class-3/4/guanylyl cyclase	0.219575	-1.22426	0.029351	-1.47144	0.556252	1.09917	0.27435	1.19593	0.00028218	2.20254	0.00207416	1.84169	0.01472	1.51378	0.00556619	1.67598	0.437447	1.10715
165		SMb21258	Hypothetical protein, Adenylyl cyclase class-3/4/guanylyl cyclase	0.0972872	-1.51097	0.0542309	-1.63167	0.212944	1.35242	0.111848	1.48263	6.94725e-05	3.89792	0.00120619	2.62907	0.0937974	1.62478	0.0531808	1.79669	0.694516	1.1058
166	Hypothetical protein	SMb21567	HYPOTHETICAL PROTEIN	0.105891	-1.55516	0.000106774	-4.16894	0.995303	-1.00152	0.00437423	-2.42096	0.00554178	2.34384	1.71361e-05	5.67435	0.590172	1.14823	0.246367	1.36635	0.501098	1.18997
167		SMc03071	Hypothetical protein	0.00683272	1.62532	0.0248604	-1.46508	0.805388	1.03825	0.82247	1.03476	0.0174865	1.50726	0.0267011	1.45662	0.00400344	2.43786	0.00520255	2.324	0.816261	-1.04899
168		SMb20097	hypothetical oxidoreductase protein	0.896054	-1.02149	0.646374	1.07788	0.291461	-1.19226	0.134413	-1.29153	0.000398283	-2.16607	0.00702554	-1.67714	0.26123	-1.27155	0.0362138	-1.6828	0.19817	-1.32343
169		SMb21173	Hypothetical protein	0.853787	-1.04376	2.62845e-06	-6.58013	0.876952	-1.03663	0.000303127	-3.1268	0.055881	1.61835	1.19925e-05	5.06026	0.0549706	1.94844	0.144074	1.60194	0.511379	-1.2163
170		SMc00400	Hypothetical signal peptide protein	0.107942	-1.50243	0.110018	1.49845	8.13253e-05	-3.9172	0.0645683	1.61103	0.0209152	-1.86379	0.000521692	-3.00262	0.210967	-1.31645	0.332875	1.22969	0.0495687	1.61883
171		SMc00566	Hypothetical transmembrane protein	0.615134	1.12396	0.013557	-1.92418	0.588677	1.13406	0.706274	-1.09132	0.0195485	1.84007	0.00955006	2.00811	0.0333145	1.99782	0.063568	1.7712	0.649338	-1.12795
172		SMc00578	Hypothetical protein	0.00551753	1.50467	0.000311741	-1.83071	0.0962474	1.24418	0.00715888	-1.47928	0.0143688	1.41361	5.38526e-05	2.09112	0.00832435	1.87971	0.011285	1.80217	0.805084	-1.04303
173		SMc00592	Hypothetical, transmembrane protein 'AMP-dependent synthetase and ligase; Phosphopantetheine-binding"	0.101259	-1.80593	0.134538	1.70641	0.00300402	-3.43521	0.0474413	2.08619	0.722216	1.12886	0.0899801	-1.84805	0.284797	-1.41354	0.052183	2.03796	0.011508	2.88074
174		SMc00986	Hypothetical protein, Protein of unknown function DUF1217	0.0214875	1.61376	0.0118018	-1.71106	0.771177	1.05536	0.958197	-1.00974	0.0706335	1.43235	0.0642948	1.44631	0.00533503	2.72347	0.0168683	2.16265	0.365014	-1.25932
175		SMc02887	Hypothetical protein, HicB	0.202997	-1.49956	0.0862828	1.75457	0.00218519	-3.21441	0.172403	1.54744	0.0615641	-1.85967	0.00427868	-2.87771	0.051297	-1.61728	0.59232	1.11845	0.0242125	1.80883
176		SMc03999	Hypothetical protein, Protein of unknown function DUF465	0.350346	-1.29088	0.122833	1.54667	0.730405	-1.09711	0.192663	-1.43715	0.0102547	-2.2233	0.122658	-1.54702	0.00640311	-2.84108	0.0113721	-2.5047	0.638845	1.1343
177		SMc04202	Hypothetical transmembrane protein, Mitochondrial import inner membrane translocase, subunit Tim44	0.0249406	-1.52008	0.0495508	-1.42911	0.522509	-1.11371	0.196686	1.25044	0.000648527	2.10947	0.00765406	1.68697	0.488254	1.11239	0.0402117	1.45695	0.110661	1.30975
178		SMc04246	Hypothetical transmembrane signal peptide protein	0.0892074	-2.12143	0.431648	1.39231	0.187656	1.7652	0.0328684	2.66577	0.178213	1.78897	0.346116	-1.49012	0.784334	-1.11284	0.0874135	-2.14285	0.129964	-1.92556
179		SMc01907	Hypothetical transmembrane protein, WD40/YVTN repeat-like	0.257194	1.79098	0.0848831	-2.50927	0.867646	-1.08698	0.0207253	-3.68359	0.326305	-1.65092	0.127291	2.23124	0.352076	1.26892	0.577549	1.14913	0.689135	-1.10425
180		SMc02145	Truncated pstC'	0.176629	2.26857	0.480973	-1.51433	0.955153	-1.03331	0.0397171	-3.72864	0.0720985	-3.08067	0.743712	1.21034	0.803739	-1.07184	0.336805	-1.32152	0.462842	-1.23295
181		SMc04152	Hypothetical protein, Glutaredoxin active site	0.00157096	1.86231	0.00903262	1.60924	0.0112139	1.58083	4.25572e-05	-2.60206	0.786066	1.04339	2.82116e-05	2.71496	0.00769225	-2.18035	0.367914	1.21284	0.00269512	2.64442
182		SMc04206	Putative hemolysin-type calcium-binding protein, Serralysin-like metalloprotease, C-terminal	0.643862	-1.13356	0.182105	1.45416	0.0267171	-1.94881	0.684719	-1.11626	0.00369155	-2.58545	0.00796286	-2.31617	0.0716287	-1.80207	0.208556	-1.46203	0.467451	1.23258
183		SMb20551	Hypothetical protein, Protein of unknown function DUF982	0.328151	-1.24124	0.0418373	-1.62082	0.14101	1.39672	0.39304	-1.20663	0.00517306	2.06051	0.00103922	2.48627	0.914234	-1.02821	0.829776	1.0572	0.747682	1.08702
184		SMc00591	Hypothetical/unknown signal peptide protein	0.434613	-1.2479	0.903295	-1.03458	0.275665	1.3674	0.568995	-1.17402	0.00760546	2.4042	0.00258794	2.82258	0.344068	-1.45991	0.306944	1.50887	0.0758002	2.20281
185		SMa0211	hypothetical protein	0.967137	-1.01507	0.937414	-1.02891	0.102975	-1.87267	0.83923	-1.07648	0.00214531	-3.98684	0.00312862	-3.7036	0.9382	-1.03457	0.126006	-2.11026	0.140904	-2.03975
186		SMa0312	hypothetical protein	0.0848512	2.3496	0.128622	2.10066	0.754933	1.15633	0.0257385	-3.18075	0.00223816	-5.80628	0.21041	-1.82544	0.0502907	-2.99951	0.0524357	-2.95837	0.976495	1.01391
187		SMa0314	hypothetical protein	0.16656	1.73143	0.25387	1.56317	0.658199	-1.18422	0.0304778	-2.49424	0.00192344	-4.36138	0.159666	-1.74858	0.0896226	-2.30697	0.101676	-2.22176	0.930424	1.03835
188		SMa0316	conserved hypothetical protein	0.313676	1.26318	0.289033	1.27947	0.512254	-1.16188	0.0703311	-1.55467	0.00172243	-2.4386	0.0655549	-1.56857	0.137842	-1.58641	0.107153	-1.66615	0.861656	-1.05027
189		SMa0667	hypothetical protein	0.164917	-2.47052	0.163638	2.47789	0.915128	1.06882	0.0596038	3.56831	0.048457	3.83093	0.909475	1.0736	0.509253	-1.68809	0.656233	1.41818	0.286505	2.39401
190		SMa0945	conserved hypothetical protein	0.792256	1.03973	0.177251	1.23046	0.78328	1.04153	0.0125952	-1.52798	0.000241273	-2.10635	0.04653	-1.37853	0.0372562	-1.79065	0.0106826	-2.22154	0.361985	-1.24063
191		SMa1078	Conserved hypothetical protein	0.0923508	-1.75845	0.340881	-1.35808	0.876027	1.05041	0.0509826	1.95236	0.00413044	2.97436	0.197556	1.52347	0.327095	1.47537	0.259315	1.5748	0.86391	1.06739
192		SMa1081	hypothetical protein	0.0588989	-4.27117	0.20744	2.52706	0.986862	-1.01177	0.0246419	5.9686	0.0199905	6.45849	0.911601	1.08208	0.533911	-1.74317	0.62182	1.54934	0.282832	2.70075
193		SMa1136	hypothetical protein	0.0826758	-3.874	0.177697	2.78501	0.920782	1.07535	0.0597516	4.42363	0.0497622	4.7608	0.919904	1.07622	0.31038	-2.37057	0.837993	1.181	0.234553	2.79965
194		SMa1153	Hypothetical protein	0.0667306	-5.84221	0.12148	4.30154	0.971311	1.03267	0.0510926	6.66524	0.0466007	6.97158	0.959909	1.04596	0.227561	-3.75658	0.917758	1.11187	0.196813	4.17685
195		SMa1289	Hypothetical Protein	0.169682	-1.54058	0.0841006	1.74558	0.355075	1.32912	0.0467068	1.92648	0.0356026	2.01393	0.883185	1.0454	0.218255	-1.36659	0.994864	1.00153	0.216295	1.36867
196		SMa1766	Hypothetical protein	0.801802	1.07546	0.303337	1.35643	0.71989	-1.10969	0.0533235	-1.83573	0.00956764	-2.39322	0.367966	-1.30369	0.0397934	-2.3785	0.0651881	-2.10886	0.728847	1.12786
197		SMa1793	Hypothetical protein	0.807231	1.0714	0.997013	-1.00106	0.0928276	-1.65667	0.264866	-1.38175	0.00373069	-2.69609	0.0324435	-1.95121	0.581624	-1.23133	0.326592	-1.46482	0.644345	-1.18962
198		SMa2057	hypothetical protein	0.0931363	1.47741	0.56829	1.13375	0.0694861	-1.53186	0.0102485	-1.91701	0.000627973	-2.66679	0.148838	-1.39112	0.198448	-1.40947	0.466947	-1.20246	0.528385	1.17215
199		SMa2129	Basic membrane lipoprotein	0.0196339	1.72874	0.739349	1.07172	0.74653	1.0696	0.0010281	-2.39916	0.517177	-1.1454	0.00342087	2.09461	0.133508	-1.57863	0.247574	1.40087	0.0235399	2.21146
200		SMa2241	hypothetical protein	0.345287	-1.2535	0.358209	1.24574	0.508684	-1.1696	0.0184408	1.87136	0.556397	-1.1493	0.00599867	-2.15076	0.510582	1.19622	0.37435	-1.27872	0.148235	-1.52963
201		SMa2361	Basic membrane lipoprotein	0.00376489	1.53816	0.901002	1.01539	0.0537887	1.29299	3.12685e-05	-2.17299	0.165685	-1.19412	0.000319211	1.81975	0.0461221	-1.44222	0.963887	-1.00692	0.0491673	1.43231
202		SMb20047	Hypothetical protein	0.0232742	1.27485	2.33897e-06	2.1874	6.35219e-05	1.74944	0.542566	1.06031	0.00331867	-1.40658	0.00107272	-1.4914	0.00586922	-1.63569	0.00149217	-1.91687	0.227298	-1.17191
203		SMb20166	hypothetical protein	0.249811	-1.333	0.528463	1.16682	0.0752151	-1.58873	0.193574	1.38727	0.0489559	-1.6831	0.0038675	-2.33491	0.756711	-1.08638	0.256271	-1.37786	0.388104	-1.2683
204		SMb20705	Conserved hypothetical membrane protein, Protein of unknown function DUF6, transmembrane	0.382387	1.33716	0.021735	-2.32713	0.280568	1.43631	0.0186296	-2.39015	0.140425	1.65832	0.00103571	3.96365	0.397053	1.43477	0.323486	1.53088	0.875306	1.06698
205		SMb20909	Hypothetical protein	0.305404	1.30516	0.410124	-1.23652	0.124992	-1.50725	0.0867554	-1.59048	7.15979e-05	-4.34819	0.00163082	-2.73389	0.952941	-1.01987	0.0348231	-2.38357	0.0377973	-2.33713
206		SMb20910	HYPOTHETICAL PROTEIN	0.0708414	2.28139	0.265102	1.62651	0.534881	-1.30456	0.0784072	-2.2268	0.000249461	-8.45116	0.00755909	-3.7952	0.380641	-1.69847	0.104433	-2.9169	0.371427	-1.71737
207		SMb21399	Hypothetical protein	0.4978	1.11956	0.500452	-1.11877	0.0343752	-1.47029	0.301056	-1.19075	0.000922383	-2.02366	0.00654437	-1.69949	0.644653	1.08534	0.449748	-1.14613	0.243345	-1.24394
208		SMb21490	Putative SUR1-like protein, similar to Bradyrhizobium japonicum shb1 gene, Surfeit locus 1	0.0860322	-2.54183	0.650789	1.26057	0.359181	-1.60894	0.0458764	3.03654	0.0595698	2.82289	0.886137	-1.07569	0.92305	-1.04592	0.237177	1.79548	0.207181	1.87793
209		SMb21518	Conserved hypothetical protein, signal peptide	0.687811	-1.08163	0.639342	1.09596	0.137989	-1.35379	0.485043	1.14719	0.0017246	-2.14824	0.000486634	-2.46444	0.974571	1.00787	0.104422	-1.56971	0.0997206	-1.58206
210		SMb21550	Conserved hypothetical protein, Protein of unknown function DUF395, YeeE/YedE	0.000866684	1.76318	0.0021316	-1.6521	0.973687	1.00435	0.0162714	-1.43331	0.17739	1.2029	0.0011775	1.72413	0.00561541	2.03051	0.00681612	1.97228	0.868354	-1.02952
211		SMc00242	Hypothetical signal peptide protein, Basic membrane lipoprotein	0.000249391	1.69938	0.0923448	1.20814	0.000408705	1.64841	9.32587e-06	-2.12951	0.0767742	1.22158	8.28014e-07	2.60136	0.0223904	-1.48308	0.110817	1.27276	0.00264794	1.88761
212		SMc00401	Conserved hypothetical protein, Protein of unknown function DUF1111	0.0541304	-1.67199	0.338834	1.27113	0.000365717	-3.25483	0.0360282	1.7655	0.153091	-1.44389	0.00216547	-2.5492	0.414985	-1.20891	0.160565	1.41465	0.0480549	1.71019
213		SMc00402	Hypothetical signal peptide protein	0.28774	-1.62192	0.0383708	2.74847	0.00034221	-8.56333	0.116772	2.08506	0.0724828	-2.35371	0.00327075	-4.90764	0.0771166	-2.22471	0.0818236	2.18921	0.00556818	4.87036
214		SMc00406	Probable iron-sulfur cluster-binding protein, 4Fe-4S ferredoxin, iron-sulphur binding; 4Fe-4S cluster binding	0.502374	1.19285	0.279367	-1.33495	0.843814	-1.05268	0.493211	1.19748	0.242709	1.36797	0.611162	1.14238	0.0278627	2.03154	0.0702531	1.7161	0.5178	-1.18381
215		SMc00593	Conserved hypothetical protein, DinB	0.0532479	1.32546	9.64911e-05	-2.12014	0.636142	1.06588	1.71862e-05	-2.46757	0.978458	1.00363	1.65286e-05	2.47653	0.433552	1.11972	0.128692	1.26786	0.392089	1.1323
216		SMc00610	Putative hydrolase, Nucleoside diphosphate pyrophosphatase	0.0317677	1.50298	0.00606495	-1.74628	0.0750385	1.38667	0.0012392	-2.02152	0.848981	1.03317	0.000878777	2.08857	0.209804	1.26121	0.46879	1.13628	0.551174	-1.10994
217		SMc00620	Hypothetical signal peptide protein	0.0677195	2.21321	0.0185554	-2.9354	0.636749	1.21132	0.00670986	-3.64607	0.885228	-1.06008	0.00882165	3.43944	0.151319	1.73027	0.151196	1.73061	0.999547	1.0002
218		SMc00703	Hypothetical transmembrane protein, Protease inhibitor I4, serpin	0.0681678	2.22691	0.0819066	-2.13514	0.596384	1.24277	0.77933	-1.12129	0.144791	1.86473	0.0896453	2.09091	0.026219	4.35496	0.052019	3.36451	0.625496	-1.29438
219		SMc00737	Conserved hypothetical protein	0.855545	-1.05327	0.184858	-1.48072	0.285615	-1.36593	0.0231806	-2.0663	0.0653645	-1.76094	0.57715	1.17341	0.213222	-1.44673	0.278619	-1.3715	0.847078	1.05486
220		SMc00777	Conserved hypothetical protein, Phasin 2	0.842215	-1.08322	0.0692337	2.19032	0.952296	-1.0243	0.020815	2.84353	0.0276854	-2.67563	0.000235514	-7.60821	0.678751	1.25713	0.0951119	-2.83251	0.0522624	-3.56084
221		SMc00816	Conserved hypothetical transmembrane protein, Protein of unknown function DUF1123	0.0420038	1.55144	0.0714108	-1.46469	0.497045	1.14473	0.86343	-1.0345	0.204406	1.29565	0.154951	1.34034	0.0281386	2.11308	0.0885268	1.69559	0.429642	-1.24622
222		SMc00902	Conserved hypothetical protein, Conserved hypothetical protein CHP00095	0.744239	1.07573	0.218998	-1.32788	0.390393	1.2151	0.125023	1.43415	0.00559184	2.08829	0.111331	1.45612	0.043033	1.87772	0.068057	1.72842	0.748059	-1.08638
223		SMc00924	Hypothetical protein, ErfK/YbiS/YcfS/YnhG	0.114254	1.43286	0.563243	1.13375	0.925932	-1.02025	0.013276	-1.84562	0.000199926	-3.03885	0.0359556	-1.64652	0.194581	-1.38552	0.0195534	-2.02558	0.139951	-1.46196
224		SMc01021	Hypothetical transmembrane protein, Lipid/polyisoprenoid-binding, YceI-like	0.843438	1.07074	0.124645	1.74918	0.60444	1.19742	0.134944	-1.72089	0.00397901	-3.33041	0.074988	-1.93528	0.0361544	-2.65079	0.0117104	-3.65713	0.409057	-1.37964
225		SMc01068	Hypothetical/unknown protein	0.739232	-1.07147	0.0872351	1.45835	0.22914	-1.29271	0.472583	-1.16214	0.0025507	-2.15765	0.0100127	-1.85662	0.0508453	-1.76726	0.0508891	-1.767	0.999515	1.00015
226		SMc01122	Conserved hypothetical, Glyoxalase/bleomycin resistance protein/dioxygenase protein	0.522337	1.10792	0.131006	-1.28668	0.708336	-1.06139	0.71124	1.06073	2.96528e-05	2.74505	5.22174e-05	2.58789	0.0277477	1.56176	0.000273585	3.22295	0.00334658	2.06367
227		SMc01123	mviN, Uncharacterized membrane protein, putative virulence factor IP Virulence factor MVIN-like	0.945148	1.01732	0.355731	-1.26471	0.740334	-1.08646	0.709112	1.0979	3.62975e-05	4.73055	6.46668e-05	4.30871	0.222361	1.43914	0.00111361	4.7645	0.00420957	3.31067
228		SMc01266	Conserved hypothetical protein, Protein of unknown function DUF444	0.473931	-1.15806	0.0553397	1.52379	0.4084	1.18536	0.572638	-1.12202	0.0118045	-1.80144	0.0344312	-1.60554	0.025959	-2.03431	0.0097477	-2.46169	0.459939	-1.21009
229		SMc01267	Conserved hypothetical protein, PrkA serine kinase; PrkA AAA	0.431927	-1.23143	0.0582825	1.70869	0.708267	1.10307	0.372418	-1.26767	0.00925064	-2.20922	0.0508034	-1.74274	0.025701	-2.6777	0.0218118	-2.79407	0.902868	-1.04346
230		SMc01427	Hypothetical protein	0.308116	-1.4739	0.697762	1.15602	0.545436	1.25455	0.0317119	2.42482	0.309725	1.47192	0.195868	-1.64739	0.399132	1.49768	0.70158	-1.19596	0.238262	-1.79116
231		SMc01465	creA, Putative CreA protein IP CreA	0.0952498	-1.63435	0.0897378	-1.64986	0.820578	1.06491	0.726585	-1.10198	0.0129994	2.2041	0.00668661	2.42887	0.445491	-1.17965	0.391978	1.2052	0.132768	1.42171
232		SMc01514	Conserved hypothetical protein	0.0841436	-2.95734	0.0156525	5.05258	0.000798485	-12.9353	0.0219788	4.54622	0.603247	-1.35981	0.00816468	-6.18197	0.0995373	-2.86472	0.0836655	3.06567	0.00697118	8.78229
233		SMc01515	Hypothetical protein signal peptide, TonB, C-terminal	0.0798883	-3.04164	0.016684	5.032	0.00130012	-11.2966	0.0117411	5.61735	0.597331	-1.37095	0.00429573	-7.70112	0.0934979	-2.73398	0.0949012	2.71918	0.00734497	7.43421
234		SMc01516	Conserved hypothetical protein	0.129063	-2.43468	0.0153869	4.6687	0.00120773	-9.96362	0.021611	4.2237	0.477546	-1.49218	0.00554746	-6.30252	0.0648784	-2.7871	0.082186	2.57823	0.00486949	7.18576
235		SMc01517	Conserved hypothetical protein	0.137358	-2.68433	0.0171833	5.5494	0.00564314	-8.05106	0.0234212	5.00167	0.833902	-1.14216	0.0157562	-5.71272	0.103669	-2.7592	0.121287	2.59865	0.00983906	7.17021
236		SMc01518	Conserved hypothetical protein, Dimeric alpha-beta barrel	0.0627788	-1.94121	0.0286235	2.23484	0.00412443	-3.13509	0.0233778	2.31587	0.358247	-1.36206	0.00398328	-3.15435	0.0692899	-1.8223	0.511922	1.2085	0.0271424	2.20224
237		SMc01560	Conserved hypothetical protein, Protein of unknown function DUF1428	0.314152	-1.21251	0.0158912	1.67281	0.589213	-1.10712	0.39317	1.17639	0.00558884	-1.85479	0.00111951	-2.18197	0.0485371	-1.69657	0.020315	-1.95476	0.53281	-1.15218
238		SMc01600	Conserved hypothetical protein, N-formylglutamate amidohydrolase	0.130626	-1.40543	0.898234	1.02778	0.0327227	-1.6589	0.0805492	1.49223	0.00422514	-2.0923	0.000152963	-3.12219	0.813478	1.06787	0.0679256	-1.80776	0.0484937	-1.93046
239		SMc01788	Hypothetical protein	0.0908597	-1.74429	0.407259	1.2968	0.856164	-1.05765	0.666632	-1.14297	0.0121325	-2.44213	0.0274622	-2.13664	0.0110098	-2.70841	0.00218835	-4.07698	0.187146	-1.5053
240		SMc01824	GCN5-related N-acetyltransferase;	0.000174326	1.60378	0.00559544	-1.34645	0.00151051	1.43463	2.07625e-07	-2.53153	0.0311182	1.2406	2.05001e-08	3.14061	0.0891929	-1.19207	0.0124106	1.35785	0.00144229	1.61865
241		SMc01882	Conserved hypothetical protein, inner membrane protein, AzlC-like	0.649129	1.14141	0.00657082	-2.5343	0.305142	1.35477	0.0214331	-2.11552	0.130622	1.58397	0.00109542	3.35093	0.455182	1.3133	0.505882	1.27319	0.930573	-1.03151
242		SMc01883	Hypothetical transmembrane protein, Branched-chain amino acid transport	0.948529	-1.01692	0.00287203	-2.58395	0.310244	1.30947	0.0897666	-1.59945	0.056395	1.71139	0.00190398	2.73728	0.274861	1.45901	0.395819	1.33306	0.783684	-1.09448
243		SMc02156	Conserved hypothetical protein	0.860508	-1.15975	0.830926	1.19737	0.900928	-1.11066	0.170118	-3.3357	0.0733601	-5.05111	0.624293	-1.51425	0.0141514	-4.90266	0.00946339	-5.72782	0.749316	-1.16831
244		SMc02240	Hypothetical transmembrane protein, Protein of unknown function DUF161	0.499512	-1.24139	0.376204	1.33028	0.00687142	-2.74925	0.574879	-1.19608	0.00582056	-2.82682	0.0169728	-2.3634	0.150681	-1.92251	0.50362	-1.32617	0.385579	1.44967
245		SMc02350	Conserved hypothetical protein, Alkyl hydroperoxide reductase/ Thiol specific antioxidant/ Mal allergen; Thioredoxin-like fold	0.100858	1.66125	0.0113166	2.34748	0.000201903	4.4884	0.0238877	2.09213	0.000499765	3.8461	0.0543628	1.83836	0.182084	1.44969	0.241424	1.37695	0.841239	-1.05283
246		SMc02373	Hypothetical unknown protein	0.448894	-1.22149	0.0552638	1.72034	0.605412	1.14522	0.00622389	2.33022	0.155975	-1.47237	0.000416351	-3.43094	0.647512	1.11035	0.0160708	-2.05785	0.00899162	-2.28493
247		SMc02374	Hypothetical unknown protein	0.648478	-1.08443	0.00144936	2.03871	0.565047	1.10802	0.00147105	2.03577	0.0325506	-1.52022	2.86611e-05	-3.09482	0.234094	-1.14701	0.000929399	-1.87114	0.00325873	-1.63132
248		SMc02600	Hypothetical transmembrane protein, Cystathionine beta-synthase, core; HPP	0.0248237	-1.67898	0.216691	-1.30155	0.237183	-1.28591	0.001223	2.33891	0.03329	1.62551	0.0969789	-1.43888	0.0468116	1.80043	0.336123	1.27932	0.197207	-1.40734
249		SMc02636	Conserved hypothetical protein, ErfK/YbiS/YcfS/YnhG	0.119798	1.56826	0.0464438	-1.81557	0.895388	-1.03674	0.0759035	-1.6852	0.377393	1.27923	0.0143753	2.15575	0.252197	1.61975	0.0975679	2.10973	0.513527	1.30251
250		SMc02724	Hypothetical transmembrane protein, Cation efflux protein	0.0535366	1.53411	0.558074	-1.128	0.128302	1.38622	0.291683	1.2467	0.108269	1.41472	0.539006	1.13477	0.0118834	2.06542	0.064875	1.583	0.239155	-1.30475
251		SMc02989	Conserved hypothetical transmembrane protein	0.5222	-1.14284	0.00160649	-2.27169	0.518252	1.14432	0.160434	-1.35395	0.00400133	2.05209	0.000286635	2.77843	0.17768	1.45041	0.114958	1.56641	0.762781	1.07998
252		SMc03017	Conserved hypothetical protein	0.328448	1.15029	0.00768849	-1.55158	0.146839	-1.23762	0.0466375	1.35635	0.0110732	1.51026	0.449335	1.11348	0.00245068	2.32034	0.00417671	2.1269	0.623542	-1.09095
253		SMc03026	Hypothetical transmembrane protein	0.165435	1.31001	0.0777625	-1.42278	0.923525	-1.01808	0.351144	1.19406	0.0899756	1.40097	0.399234	1.17328	0.00492375	2.15307	0.0147462	1.82138	0.381232	-1.18211
254		SMc03129	Conserved hypothetical protein, Glycerophosphoryl diester phosphodiesterase	0.046843	1.8861	0.10904	-1.6419	0.764443	1.09178	0.0282936	-2.04214	0.2726	-1.39009	0.204186	1.46907	0.055937	1.62036	0.209378	1.33238	0.374748	-1.21614
255		SMc03151	Conserved hypothetical protein, GCN5-related N-acetyltransferase; Beta tubulin, autoregulation binding site;	0.778526	-1.04437	0.000102888	-2.35535	0.588153	1.0876	0.0085113	-1.60655	0.00308041	1.74578	1.81474e-05	2.80468	0.0724563	1.48075	0.0496898	1.55619	0.792204	1.05095
256		SMc03152	Hypothetical transmembrane protein, Protein of unknown function DUF533	0.123696	-1.2598	0.0152002	-1.48386	0.0673674	1.32378	0.560748	-1.08704	0.000182959	2.09972	7.07438e-05	2.28249	0.635368	1.08929	0.227304	1.25905	0.43025	1.15585
257		SMc03787	Conserved hypothetical protein	0.35592	-1.31126	0.333675	1.32882	0.000751512	-3.54162	0.875467	1.04622	0.0151077	-2.22419	0.0112216	-2.327	0.0465151	-1.63407	0.458058	1.16851	0.0165504	1.90942
258		SMc03830	Conserved hypothetical protein, ABC transporter substrate binding protein	0.19187	1.1872	0.000725939	-1.74791	0.201844	1.18239	0.00555026	-1.5195	0.0435905	1.32288	0.000111247	2.01012	0.0731996	1.38886	0.0819185	1.37183	0.937719	-1.01242
259		SMc03844	Conserved hypothetical protein	0.903102	1.04083	0.115822	1.72556	0.552232	-1.21753	0.306415	-1.41031	0.00686771	-2.85251	0.049127	-2.02261	0.0789351	-2.3696	0.0961054	-2.23603	0.891603	1.05973
260		SMc04050	Hypothetical transmembrane protein	0.289537	1.62577	0.881262	1.06921	0.757097	1.14888	0.059399	-2.49219	0.0128927	-3.59545	0.419661	-1.44269	0.18866	-1.62143	0.0310319	-2.49359	0.23481	-1.53789
261		SMc04115	Hypothetical protein	0.075689	1.25393	0.145905	1.1984	0.209385	-1.16694	0.104529	-1.22678	5.58078e-05	-2.02696	0.00100598	-1.65226	0.174337	-1.21793	0.0434028	-1.38612	0.351095	-1.1381
262		SMc04118	Conserved hypothetical transmembrane protein	0.396023	1.12304	0.423662	1.11538	0.360245	-1.13361	0.0729226	-1.29579	0.000126556	-2.07748	0.00377832	-1.60325	0.174602	-1.28876	0.0247508	-1.63304	0.200775	-1.26715
263		SMc04182	Hypothetical transmembrane protein, Protein of unknown function DUF1515	0.553831	1.08348	0.0535843	1.32542	0.055596	-1.32182	0.223512	-1.1841	4.75629e-06	-2.79878	2.79319e-05	-2.36364	0.0528885	-1.39351	0.00335046	-1.91046	0.0621684	-1.37097
264		SMc04183	Hypothetical transmembrane protein	0.63845	1.07077	0.0537557	1.35434	0.340436	-1.15122	0.323721	-1.15717	2.90709e-05	-2.51684	0.000141213	-2.17499	0.10065	-1.42388	0.0138364	-1.87147	0.184433	-1.31434
265		SMc04186	Hypothetical protein	0.880862	-1.0234	0.0488841	1.39245	0.0328367	-1.43948	0.223501	-1.21401	6.13311e-06	-3.16386	3.71717e-05	-2.60613	0.0156635	-1.75209	0.00420815	-2.12173	0.298067	-1.21097
266		SMc04189	Hypothetical transmembrane protein	0.525549	-1.11429	0.035019	1.4818	0.0611007	-1.40773	0.919346	1.01726	0.000263413	-2.32452	0.000222003	-2.36465	0.00233523	-1.71677	0.00110376	-1.86984	0.455288	-1.08917
267		SMc04280	Hypothetical signal peptide protein	0.260704	-1.37725	0.918631	1.02869	0.79348	1.07529	0.0934521	-1.63898	0.0418891	-1.85429	0.657111	-1.13137	0.00908775	-2.31654	0.00331774	-2.83686	0.396058	-1.22461
268		SMc01789	Hypothetical signal peptide protein	0.351368	-1.14949	0.941383	-1.01085	0.0196446	-1.47197	0.00728577	1.58944	0.00747546	-1.58628	3.22499e-05	-2.5213	0.0841235	1.34116	0.257216	-1.19446	0.0160081	-1.60196
269		SMc01909	Conserved hypothetical protein, Predicted phosphoesterase, YhaO type	0.827826	1.06349	0.302436	-1.34765	0.666083	1.13031	0.180659	1.48229	0.0260626	2.01899	0.28628	1.36208	0.0741061	2.02064	0.108119	1.84883	0.794129	-1.09293
270		SMc02111	Conserved hypothetical protein, Phasin	0.431272	-1.30798	0.265799	1.4693	0.667833	-1.15606	0.664402	1.15792	0.0339511	-2.20091	0.0149593	-2.54848	0.278239	-1.69249	0.0684711	-2.6609	0.344888	-1.57218
271		SMc02266	Conserved hypothetical protein	0.105429	-1.84325	0.855179	1.06729	0.349372	1.40507	0.0449678	2.18484	0.0103022	2.88969	0.438909	1.32261	0.787486	1.1152	0.711488	1.16186	0.919053	1.04184
272		SMc02545	Hypothetical transmembrane protein, RarD protein	0.39183	1.26751	0.00263161	-2.74084	0.269371	1.36211	0.00980528	-2.26584	0.0251848	1.97801	0.0001123	4.48185	0.298839	1.44349	0.119808	1.79527	0.524431	1.2437
273		SMc02576	Hypothetical acetyltransferase protein, GCN5-related N-acetyltransferase;	0.0543781	-1.49944	0.0253474	-1.62424	0.904006	1.02368	0.339612	1.20801	0.0010298	2.26441	0.00626307	1.87449	0.205441	1.34418	0.101483	1.49567	0.626522	1.1127
274		SMc03023	Conserved hypothetical protein, Protein of unknown function DUF1217	0.010704	1.76036	0.00650586	-1.85109	0.933432	-1.01611	0.491446	-1.14224	0.0261764	1.60806	0.00702466	1.83679	0.0112847	2.71164	0.0108998	2.73347	0.977819	1.00805
275		SMc03057	Conserved hypothetical transmembrane protein	0.0500211	1.34411	0.00405875	-1.6173	0.708678	-1.05331	0.382937	1.13082	0.00286448	1.6596	0.0152849	1.46761	0.00122578	2.69209	0.00192846	2.47555	0.644719	-1.08747
276		SMc03072	Conserved hypothetical protein	0.0253534	1.54449	0.0426435	-1.47129	0.291989	-1.20649	0.980902	-1.00417	0.0791174	1.38648	0.0758269	1.39227	0.00969284	2.33411	0.00634244	2.53764	0.725316	1.0872
277		SMc04009	Conserved hypothetical protein, tRNA-binding arm	0.00570139	1.697	0.393151	-1.14973	0.837826	-1.0335	0.535733	-1.10565	0.239389	1.21532	0.0852463	1.34372	0.0413269	1.73374	0.0163257	2.0189	0.500836	1.16447
278		SMc04030	Hypothetical transmembrane protein, Bile acid:sodium symporter	0.778115	1.0931	0.336329	-1.36256	0.537055	1.21688	0.160315	1.58772	0.034602	2.08744	0.393083	1.31474	0.0424048	2.37059	0.135576	1.78443	0.430345	-1.32848
279		SMc04248	Hypothetical transmembrane protein, Tripartite ATP-independent periplasmic transporter, DctQ component	0.21337	1.15478	0.000697936	-1.64107	0.193389	1.16288	0.00269887	-1.51022	0.0247161	1.3245	3.77103e-05	2.0003	0.154647	1.21184	0.0835873	1.27712	0.672209	1.05387
280		SMa1750	conserved hypothetical protein	0.589969	-1.12667	0.0975689	1.4726	0.731612	1.07856	0.26247	-1.28824	0.0476683	-1.60811	0.323489	-1.24831	0.0282765	-2.12816	0.045695	-1.9357	0.730685	1.09942
281		SMb20876	Hypothetical protein, Protein of unknown function DUF1045	0.0655712	1.73875	0.00439534	-2.5989	0.822821	-1.06448	0.00263544	-2.80474	0.76517	-1.087	0.0046143	2.58025	0.178976	1.59679	0.174715	1.60548	0.9865	1.00544
282		SMb20879	Putative protein required for attachment to host cells	0.64974	-1.14226	0.723656	1.10891	0.524185	-1.20605	0.360044	-1.3123	0.018064	-2.18444	0.0996492	-1.6646	0.222335	-1.61742	0.101209	-1.98045	0.587295	-1.22445
283		SMb21296	Hypothetical protein, Protein of unknown function DUF982	0.109433	-1.46314	0.042685	-1.64702	0.558321	1.14172	0.256385	-1.29997	0.053125	1.60342	0.00592444	2.08439	0.569211	-1.12893	0.942827	-1.01518	0.616955	1.11205
284		SMb21456	Conserved hypothetical protein	0.226301	-1.5015	0.0468079	2.02606	0.998017	-1.00081	0.743393	1.11268	0.0754422	-1.8593	0.041596	-2.0688	0.0279505	-2.77755	0.0248016	-2.8695	0.929761	-1.0331
285		SMc00137	usg1, Conserved hypothetical protein, Usg-like	0.138528	-1.59293	0.020943	2.17988	0.445382	-1.2605	0.47872	-1.23926	0.0405333	-1.961	0.143735	-1.58239	0.00721868	-4.31921	0.0467043	-2.49976	0.186658	1.72785
286		SMc00291	Conserved hypothetical protein, Hedgehog/DD-peptidase, zinc-binding motif	0.476991	1.20723	0.398803	-1.25163	0.368294	1.27103	0.213958	1.40027	0.067751	1.67367	0.500154	1.19525	0.0173697	2.02395	0.0988093	1.52631	0.240469	-1.32605
287		SMc00821	Hypothetical protein	0.21121	1.38628	1.50335e-05	-5.60018	0.00064962	3.09192	7.16341e-06	-6.40151	0.00118984	2.83909	6.24764e-08	18.1745	0.437438	1.17663	0.336401	1.2267	0.838334	1.04255
288		SMc00925	Conserved hypothetical protein, signal peptide, ErfK/YbiS/YcfS/YnhG	0.0259695	1.67333	0.321337	-1.23333	0.82105	1.04799	0.00065251	-2.52155	0.0135742	-1.79665	0.120399	1.40347	0.280379	-1.22524	0.450563	-1.14817	0.717461	1.06713
289		SMc01774	Hypothetical protein signal peptide	0.0909616	-3.05236	0.169179	2.43097	0.275461	2.00136	0.241822	2.11192	0.888143	-1.09116	0.194289	-2.30444	0.00228416	-3.55638	0.000256601	-6.81467	0.0406813	-1.91618
290		SMc03746	Hypothetical/unknown protein	0.0369711	1.41325	0.0763414	-1.33097	0.911066	-1.01696	0.335181	1.15954	0.0321751	1.42924	0.181523	1.23259	0.00412693	2.14133	0.0050328	2.07564	0.860139	-1.03165
291		SMc02656	Hypothetical unknown protein	0.685313	1.16288	0.0237023	2.56235	0.170176	1.69951	0.757955	1.12141	0.5109	-1.27922	0.340378	-1.43453	0.0426544	-1.97732	0.0485427	-1.92764	0.92687	1.02577
292		SMc03041	Conserved hypothetical protein, required for flagellum formation	0.0412859	1.53794	0.0621247	-1.47316	0.734921	1.06746	0.626132	1.09875	0.0116277	1.75078	0.0293097	1.59343	0.00896494	2.38512	0.00767108	2.45961	0.897451	1.03123
293		SMc04164	Conserved hypothetical protein	0.844602	1.05477	0.000549848	-3.4585	0.0134154	2.16205	2.35948e-05	-5.87305	0.115984	1.56994	2.43541e-06	9.22032	0.0635018	-1.64343	0.233248	-1.33621	0.380468	1.22992
294		SMc04194	Putative transmembrane protein	0.840814	1.071	0.0614797	1.99226	0.79957	-1.09062	0.38297	-1.3534	0.0187166	-2.47904	0.0951896	-1.83171	0.0996605	-2.39355	0.118415	-2.26366	0.905074	1.05738
295		SMa1092	hypothetical protein	0.0598492	-5.17089	0.215004	2.81561	0.90796	1.09787	0.0610795	5.1241	0.0332812	6.69162	0.741546	1.30591	0.319712	-2.56306	0.857689	1.17635	0.250494	3.01506
296		SMc00764	Hypothetical/unknown transmembrane protein	0.731271	-1.08857	0.0103806	2.08038	0.168623	1.42429	0.96194	-1.01183	0.0808622	-1.58433	0.0879546	-1.56581	0.0120229	-2.23753	0.00724505	-2.46727	0.681364	-1.10267
297	Others	SMa0400	putative zinc-binding	0.00106052	1.42012	0.0479892	-1.1975	0.000421169	1.4834	6.49798e-05	-1.63039	0.000201785	1.53791	1.00978e-07	2.5074	0.561798	1.04919	0.00475653	1.40669	0.00952359	1.34073
298		SMb20286	Opine dehydrogenase; 6-phosphogluconate dehydrogenase, C-terminal-like; NAD-dependent glycerol-3-phosphate dehydrogenase,	0.00633766	-1.92645	0.81307	1.0492	0.965784	1.00874	0.00461413	1.9933	0.03153	-1.6217	7.19154e-05	-3.23254	0.967768	1.00513	7.78e-05	-3.1697	7.59e-05	-3.18596
299		SMb20343	Putative isoquinoline 1-oxidoreductase, Aldehyde oxidase	0.0548998	1.75368	0.325366	-1.31112	0.00979147	2.24761	0.0132372	-2.1533	0.925188	1.02565	0.0110769	2.20855	0.773355	1.0664	0.348145	-1.2425	0.235312	-1.32501
300		SMc00105	Probable alcohol dehydrogenase, Alcohol dehydrogenase superfamily, zinc-containing	0.98045	1.00595	0.0169883	-1.92857	0.426171	1.21575	0.0011911	-2.72	0.758949	1.0773	0.000686235	2.93027	0.300231	-1.39865	0.757147	-1.10055	0.448941	1.27087
301		SMc00374	Putative oxidoreductase transmembrane protein, Aldo/keto reductase	0.701156	1.13689	0.356625	1.3674	0.906072	-1.04012	0.182408	-1.58714	0.0236189	-2.32945	0.26255	-1.46771	0.167818	-1.871	0.116939	-2.07725	0.802214	-1.11024
302		SMc01159	Putative FAD-dependent pyridine nucleotide-disulphide oxidoreductase, Aromatic-ring hydroxylase; FAD-dependent pyridine nucleotide-disulphide oxidoreductase	0.182388	-1.67851	0.152504	1.74896	0.0160544	2.78557	0.912372	-1.04198	0.0519928	2.2018	0.0424877	2.29424	0.0473681	-2.93216	0.163388	-1.98762	0.403387	1.47521
303		SMc01648	Putative hydrolase, CocE/NonD hydrolase; Peptidase S15, Lactococcus X-Pro dipeptidyl-peptidase; Galactose-binding like	0.00090885	1.5135	0.877798	1.015	0.00661012	1.36435	3.48252e-06	-2.14686	0.946441	-1.00652	3.80129e-06	2.13294	0.0179529	-1.43273	0.341462	1.12194	0.00531511	1.60743
304		SMc02707	Putative acetyltransferase, GCN5-related N-acetyltransferase; N-6 Adenine-specific DNA methylase	0.210165	1.28771	0.0361318	-1.56908	0.563544	1.12013	0.0595327	-1.48797	0.0407143	1.54948	0.000906122	2.30558	0.126931	1.34599	0.0152904	1.75621	0.163905	1.30477
305		SMc04165	Oxidoreductase, Alpha/beta hydrolase	0.845471	-1.05604	0.219231	1.4261	0.316441	-1.3314	0.314973	-1.33261	0.00269309	-2.80396	0.0187139	-2.10412	0.0605207	-2.1085	0.0489629	-2.21715	0.881604	-1.05153
306		SMa0943	arylsulfatase	0.54187	1.1472	0.117532	1.44605	0.953318	1.01316	0.042239	-1.64389	0.000776437	-2.65362	0.0490616	-1.61424	0.0564712	-1.97098	0.0273649	-2.30343	0.607618	-1.16867
307		SMa1166	Protein containing an alpha/beta hydrolase fold	0.0684206	-4.80883	0.15016	3.33994	0.933195	-1.06946	0.0517641	5.44115	0.0397367	6.10592	0.88562	1.12217	0.226194	-3.06625	0.835432	1.19755	0.168532	3.67198
308		SMa1288	Carboxy-lyase	0.133996	-1.65556	0.229868	1.4871	0.714415	1.12473	0.148022	1.62418	0.0420394	2.04153	0.479947	1.25696	0.267293	-1.5536	0.947682	1.02496	0.24418	1.59237
309		SMa1683	Arylsulfatase	0.963765	-1.01228	0.123792	1.54568	0.741623	1.09284	0.300649	-1.32922	0.00531761	-2.44304	0.0392327	-1.83796	0.106885	-1.95494	0.0418737	-2.48916	0.520103	-1.27327
310		SMa1727	alpha/beta hydrolase fold protein	0.0144597	1.67024	0.58636	1.10564	0.394085	1.17206	0.000816687	-2.21713	0.519659	1.12653	0.000263372	2.49766	0.158337	-1.43659	0.0801172	1.60481	0.00992129	2.30544
311		SMb20080	putative alcohol dehydrogenase protein	0.458909	1.15278	0.684888	1.08032	0.570296	-1.11453	0.385272	-1.18225	0.00167755	-2.11328	0.00875444	-1.78751	0.914986	-1.02504	0.0704827	-1.62883	0.0821939	-1.58904
312		SMc01815	Dihydropyrimidine dehydrogenase family protein, Dihydrouridine synthase, DuS; 4Fe-4S ferredoxin, iron-sulphur binding; Dihydroorotate dehydrogenase, class 1, core	0.009071	1.52139	0.0390205	-1.36731	0.290036	1.16125	7.4332e-06	-2.74611	0.663403	1.06211	4.1353e-06	2.91669	0.0938396	-1.29857	0.0568057	1.3622	0.00486314	1.7689
313		SMc03773	Putative acetyltransferase, GCN5-related N-acetyltransferase	0.382311	1.21288	0.0671743	-1.53461	0.214285	1.3219	0.0158497	-1.81717	0.0487775	1.5946	0.000309723	2.89767	0.966493	-1.0081	0.103647	1.42343	0.097542	1.43495
314		SMc03774	Putative acetyltransferase, GCN5-related N-acetyltransferase	0.130235	1.36195	0.0192531	-1.67155	0.335233	1.21035	0.00144604	-2.18497	0.0607191	1.48229	4.72843e-05	3.23877	0.91281	1.02229	0.0491702	1.60746	0.0574462	1.57242
315		SMc03968	Oxidoreductase, Bacterial luciferase-like	0.407652	-1.1335	0.00225021	-1.75829	0.432458	1.12594	0.255163	1.19066	7.62283e-05	2.35586	0.000538811	1.97861	0.0117602	1.72751	0.0085821	1.7993	0.799154	1.04155
316		SMc04149	Flavin-containing monooxygenase family protein / FMO family protein, Flavin-containing monooxygenase FMO; Pyridine nucleotide-disulphide oxidoreductase, NAD-binding region	0.0917044	1.41842	0.00335801	2.00377	0.0079533	1.83303	0.00300416	-2.02716	0.839747	1.04019	0.00206335	2.10864	0.00798098	-2.9412	0.529241	-1.20279	0.0178483	2.44531
317		SMc04151	Putative dioxygenase beta subunit, Phthalate dioxygenase reductase, FPNCR module; NADH:ubiquinone oxidoreductase, Na(+)-translocating, F subunit; Beta-grasp fold, ferredoxin-type	0.00568398	1.55937	0.113184	1.25361	0.00139026	1.72725	9.82839e-05	-2.12682	0.287151	1.15873	1.85127e-05	2.46441	0.0112308	-1.66098	0.707234	1.05693	0.00708687	1.75555
318		SMc04153	Putative aminomethyltransferase, Glycine cleavage T protein (aminomethyl transferase); Glycine cleavage T-protein, C-terminal barrel	0.0283527	1.61293	0.0118654	1.76547	0.0627345	1.48227	0.000823693	-2.33881	0.457334	-1.15877	0.00326507	2.01836	0.00814085	-2.50454	0.815609	-1.0593	0.0108414	2.36433
319		SMb20205	pqqB, probable pyrroloquinoline quinone synthesis protein B	0.429918	-1.2174	0.75758	1.07902	0.46899	-1.19731	0.466221	1.19869	0.0409522	-1.73568	0.0102304	-2.08054	0.70381	-1.14645	0.142841	-1.78176	0.245579	-1.55415
320		SMb20204	pqqA, putative pyrroloquinoline quinone synthesis protein A	0.314464	-1.61544	0.236163	1.76772	0.182595	-1.90835	0.487988	1.38661	0.0175498	-3.51487	0.00465568	-4.87374	0.313833	-1.97735	0.145377	-2.82247	0.586998	-1.4274
321		SMc01880	panC, Probable pantoate--beta-alanine ligase, Pantoate-beta-alanine ligase; Rossmann-like alpha/beta/alpha sandwich fold	0.0600493	-1.50189	0.0666021	-1.48472	0.557773	-1.12539	0.00156141	2.21852	0.784851	1.05622	0.0025856	-2.10043	0.0329319	1.96158	0.346815	-1.28313	0.00919309	-2.51697
322		SMc01881	panB, Probable 3-methyl-2-oxobutanoate hydroxymethyltransferase, Ketopantoate hydroxymethyltransferase	0.0151552	-1.50749	0.0371646	-1.40462	0.113898	-1.28048	0.000535166	1.97018	0.215482	-1.20878	6.36633e-05	-2.38151	0.0129943	1.77101	0.0400254	-1.53389	0.00088343	-2.71655
323		SMc03191	cobI, Probable precorrin-2 C20-methyltransferase, Cobalamin (vitamin B12) biosynthesis CobI/CbiL, precorrin-2 C20-methyltransferase	0.179789	1.41589	0.321404	-1.28724	0.387227	1.24489	0.48055	1.19451	0.0174353	1.95936	0.065462	1.6403	0.0402399	2.15951	0.0368586	2.20175	0.949808	1.01956
324		SMc03192	cobH, Probable precorrin-8X methylmutase, Cobalamin (vitamin B12) biosynthesis CobH/CbiC, precorrin-8X methylmutase, core	0.138944	1.49699	0.325232	-1.29836	0.493449	1.19698	0.816461	1.06225	0.0693623	1.66129	0.104395	1.56393	0.0610865	2.01627	0.0472489	2.13552	0.856716	1.05914
325		SMc00180	hemF, Probable coproporphyrinogen III oxidase, aerobic protein, Coproporphyrinogen III oxidase	0.696124	1.101	0.75801	-1.07876	0.583169	1.14526	0.0904507	1.55703	0.00257789	2.48781	0.0751173	1.59779	0.094933	1.86251	0.0382692	2.29471	0.53101	1.23205
326		SMc02761	trxA, Probable thioredoxin protein, Thioredoxin; Thioredoxin-like fold; Thioredoxin domain	0.150577	1.28383	0.0858111	-1.35601	0.224402	-1.23174	0.129811	-1.30295	0.214234	1.23786	0.0124198	1.61288	0.132137	1.44896	0.0165639	2.01556	0.172031	1.39103
327		SMc01127	olsB, Protein required for first step of ornithine-containing lipid biosynthesis (N-acylation of ornithine forming lyso-ornithine lipid)	0.3614	1.28608	0.0117378	-2.19695	0.985788	1.00483	0.00570455	-2.43552	0.62896	-1.14051	0.01432	2.13546	0.539241	1.15602	0.550352	1.15132	0.985985	-1.00409
328		SMc01820	Putative N-carbamyl-L-amino acid amidohydrolase	0.00104434	1.68803	0.0245944	-1.36791	0.0313447	1.34603	6.24719e-07	-3.1835	0.0423577	1.31911	6.01748e-08	4.19938	0.0182012	-1.45428	0.00770463	1.58026	0.000377921	2.29814
329		SMb21170	phnN nitR, Guanylate kinase, regulates hmgA, Guanylate kinase; Phosphonate metabolism, 1,5-bisphosphokinase (PRPP-forming) PhnN	0.245136	1.35944	0.0170616	-2.00416	0.87731	-1.04042	0.0938594	-1.57962	0.531353	1.17581	0.0298176	1.85733	0.0802696	1.79112	0.114668	1.66772	0.805459	-1.07399
330		SMc04449	cpdB, Probable 2',3'-cyclic-nucleotide 2'-phosphodiesterase precursor, 5'-Nucleotidase and apyrase; Twin-arginine translocation pathway signal	0.304345	-1.28138	0.297886	1.28586	0.315176	-1.27405	0.254188	-1.31879	0.0572953	-1.62544	0.383361	-1.23252	0.015916	-2.14203	0.070895	-1.6524	0.300597	1.29631
331		SMc02520	glpD, Putative glycerol-3-phosphate dehydrogenase, FAD-dependent glycerol-3-phosphate dehydrogenase	0.367165	-1.29422	0.919756	-1.02872	0.210169	1.43962	0.406048	1.26743	0.128262	-1.56771	0.0281808	-1.98696	0.79301	1.11193	0.0394483	-2.75705	0.027443	3.06564
332		SMc04018	Probable 5'-nucleotidase precursor (signal peptide) protein, Peptidoglycan-binding LysM; 5'-Nucleotidase and apyrase	0.529145	-1.13985	0.991813	-1.00212	0.461775	-1.16598	0.0258815	-1.67077	0.00409237	-2.04306	0.338939	-1.22283	0.0261632	-1.90717	0.019019	-2.01448	0.811868	-1.05626
333		SMc01613	rpiB, Putative ribose 5-phosphate isomerase B, Ribose/galactose isomerase	0.0726817	-1.33399	0.485175	1.11126	0.976833	1.00435	0.206248	1.2162	0.00511131	-1.64943	0.000469873	-2.00603	0.41462	-1.1624	0.00368891	-2.20377	0.00979892	-1.89589
334		SMb21171	phnM, Putative hydrolase, Phosphonate metabolism PhnM	0.0906457	1.63701	0.00530262	-2.4841	0.542399	1.1829	0.0110314	-2.23473	0.779758	1.07963	0.00648671	2.41267	0.0670219	1.83857	0.153912	1.56051	0.569727	-1.17819
335		SMc00618	ppk, Putative polyphosphate kinase, Polyphosphate kinase	0.31012	1.35642	0.0150272	-2.26052	0.962636	1.01385	0.00982088	-2.41442	0.431377	-1.26392	0.0439941	1.91026	0.385989	1.25117	0.975051	1.00785	0.401735	-1.24143
336		SMc04049	sorT, Sulfite oxidase, Twin-arginine translocation pathway signal; Eukaryotic molybdopterin oxidoreductase; Immunoglobulin E-set	0.285936	1.46686	0.668719	1.16239	0.994538	-1.0024	0.0684488	-1.98713	0.00623614	-3.11164	0.215616	-1.5659	0.222233	-1.54425	0.0515791	-2.16757	0.328916	-1.40364
337		SMc01780	hppA, Putative pyrophosphate-energized proton pump, Inorganic H+ pyrophosphatase	0.960742	1.01407	0.597973	-1.16246	0.222799	-1.4295	0.0305755	-1.97583	0.0270677	-2.01268	0.948087	-1.01865	0.20449	-1.69047	0.43185	-1.36441	0.582428	1.23897
338		SMc00045	cycF, Probable Cytochrome c556, Cytochrome c and b562; Cytochrome c prime, subgroup	0.42003	-1.2241	0.00934559	-2.11383	0.0188739	1.92863	0.00304699	-2.44855	0.66642	-1.11294	0.00687841	2.20006	0.0881579	-1.43839	0.0017911	-2.58874	0.01665	-1.79975
339		SMc00086	cycG, Putative diheme cytochrome C-type signal peptide protein, Cytochrome c, monohaem	0.568571	-1.07918	8.95196e-05	-2.11555	0.0028891	1.62328	0.000576041	-1.82637	0.69348	1.05388	0.000290346	1.92479	0.977186	1.00291	0.00110765	-1.76612	0.00107864	-1.77126
340		SMc01022	Putative cytochrome B transmembrane protein, Cytochrome B561, bacterial	0.85473	-1.10016	0.397641	1.56448	0.877458	-1.08369	0.096539	-2.50923	0.00428983	-5.99998	0.11325	-2.39116	0.014672	-4.28073	0.00669848	-5.68985	0.531698	-1.32918
341		SMc04047	azu2, Probable pseudoazurin (blue copper protein), Blue (type 1) copper protein; Cupredoxin; Pseudoazurin	0.164048	1.59747	0.502341	1.24428	0.710807	-1.12748	0.0427262	-2.04658	0.00367318	-3.11545	0.208344	-1.52227	0.14822	-1.57267	0.100552	-1.69774	0.788606	-1.07953
342		SMc04048	Putative cytochrome C, Cytochrome c, monohaem	0.119248	1.49852	0.872021	-1.04048	0.952651	-1.01473	0.0236712	-1.86707	0.00286825	-2.45852	0.275974	-1.31678	0.382849	-1.22782	0.0879761	-1.55864	0.315821	-1.26943
343		SMb20172	putative cytochrome c protein	0.963503	1.02202	0.352792	1.56921	0.0687849	-2.53887	0.933716	1.04038	0.00545704	-4.83541	0.00466496	-5.03067	0.615724	-1.42169	0.343369	-1.98169	0.635268	-1.39389
344		SMb20174	putative cytochrome c protein	0.970292	1.0109	0.64357	1.14483	0.150281	-1.54953	0.900993	-1.03687	0.0141494	-2.26424	0.0179094	-2.18371	0.623389	-1.20105	0.388972	-1.38923	0.695277	-1.15668
345		SMc01981	Putative cytochrome C transmembrane protein, Cytochrome c, class IA/ IB	0.776381	-1.14321	0.401811	1.49244	0.829569	1.10667	0.16882	-1.9632	0.0396131	-2.89595	0.415277	-1.47512	0.0710689	-3.4444	0.0715779	-3.43434	0.996036	1.00293
346		SMc01985	coxP, Cytochrome c oxidase subunit III	0.625305	-1.09349	0.181946	1.28745	0.761232	1.057	0.276642	-1.22536	0.00153917	-2.06824	0.0124761	-1.68786	0.0708485	-1.65432	0.0155107	-2.1557	0.292796	-1.30308
347		SMc02283	Putative copper-containing oxidoreductase signal peptide protein, Blue (type 1) copper domain; Cupredoxin	0.0265659	1.50531	0.00796113	-1.67239	0.407861	1.14892	0.000516966	-2.13876	0.552731	1.10391	0.000185964	2.36099	0.506815	1.13559	0.136042	1.3635	0.349171	1.20071
348		SMa1041	putative copper oxidase, possibly exported	0.189662	1.30803	0.00240288	-2.0946	0.480007	1.15118	0.00557693	-1.91692	0.198377	1.30075	0.000487847	2.49344	0.201611	1.28717	0.0677341	1.47955	0.458991	1.14946
349		SMc00609	dmsA, Putative anaerobic dimethyl sulfoxide reductase chain A, Molybdopterin oxidoreductase Fe4S4 region; Aspartate decarboxylase-like fold; Arsenite oxidase, large subunit	0.511561	1.16174	0.0077449	-2.02871	0.318489	1.25942	0.00763732	-2.0321	0.214114	1.33739	0.000712243	2.71771	0.44801	1.19569	0.339489	1.25668	0.828772	1.05101
350		SMc03818	xthA3, Putative exodeoxyribonuclease III, Exodeoxyribonuclease III xth	0.044798	1.70693	0.0832242	-1.56993	0.321069	1.28026	0.802683	-1.06288	0.0995114	1.53132	0.0639181	1.62761	0.0175147	2.42984	0.0533305	1.92694	0.428817	-1.26098
351		SMa0142	extracellular serine protease	0.30158	1.27879	0.22497	1.33833	0.342683	-1.25239	0.101635	-1.49754	0.00116305	-2.62251	0.0300569	-1.75121	0.167457	-1.58788	0.11749	-1.71266	0.805871	-1.07858
352		SMc03802	Putative peptidase, Peptidase S16, lon N-terminal	0.671535	-1.08655	0.0342272	-1.578	0.40714	1.17829	0.704118	1.07711	0.00249301	2.06941	0.00508705	1.92125	0.155812	1.49699	0.138302	1.52953	0.933888	1.02174
353		SMa1619	putative integrase/recombinase	0.0537618	1.47433	0.235607	-1.25445	0.379165	1.18031	0.00222301	-2.01946	0.0135445	-1.69032	0.346455	1.19472	0.549299	-1.10161	0.121497	-1.31658	0.286957	-1.19514
354		SMc00320	rbfA, Probable ribosome-binding factor A, rRNA processing protein, Ribosome-binding factor A	0.486692	1.21352	0.149594	-1.51462	0.468062	1.22394	0.464956	1.22571	0.0251767	1.99229	0.0967921	1.62542	0.0262899	2.2761	0.0310734	2.19595	0.902554	-1.0365
355		SMc00171	Phospholipase C, Metallophosphoesterase	0.26735	1.37823	0.0269309	-2.00342	0.730722	-1.10204	0.00727207	-2.4344	0.338136	-1.31671	0.0457412	1.84884	0.536223	1.13987	0.515085	1.14801	0.972722	1.00714
356		SMc03879	phbA, Acetyl-CoA acetyltransferase, Thiolase	0.951914	-1.01712	0.249348	1.39621	0.583162	-1.16822	0.351247	-1.30655	0.0221908	-2.06188	0.123857	-1.57811	0.034542	-1.85975	0.035925	-1.84727	0.9774	1.00675
357		SMc04051	rpoE4, Putative RNA polymerase sigma-E factor (sigma-24) protein, RNA polymerase sigma factor, regions 3 and 4; RNA polymerase sigma-E type, Rhodopirellula baltica	0.344744	1.62181	0.979606	-1.01291	0.975388	1.01561	0.0572739	-2.81149	0.0165404	-3.92933	0.50885	-1.3976	0.132961	-1.78475	0.034816	-2.47334	0.365524	-1.38582
358		SMb20686	Putative DNA ligase, Predicted Ku, prokaryotic type	0.447134	-1.19642	0.145708	1.42619	0.993246	1.00197	0.261695	-1.30832	0.00401666	-2.24654	0.0354367	-1.71711	0.0375373	-2.25342	0.0175303	-2.69625	0.578384	-1.19652
359		SMc01167	dnaA, Chromosomal replication initiator, Bacterial chromosomal replication initiator protein, DnaA; Peptidase M, neutral zinc metallopeptidases, zinc-binding site; Trp repressor/replication initiator	0.181655	1.46346	0.491135	-1.21015	0.115635	1.57698	0.650569	1.13288	0.0118026	2.21753	0.0278742	1.95742	0.0716782	1.9883	0.063766	2.04221	0.935019	1.02711
360		SMc01231	gyrA, Probable DNA gyrase subunit A, Calcium-binding EF-hand; DNA gyrase, subunit A	0.761477	1.08427	0.203739	-1.41938	0.606719	1.14766	0.454259	1.22323	0.0151151	2.0915	0.0619053	1.70982	0.102727	1.8282	0.0723932	1.9791	0.808792	1.08254
361		SMc03789	imuB, Putative DNA polymerase, UMUC-like DNA-repair protein	0.892499	-1.03286	0.235344	1.33997	0.211697	-1.36209	0.129373	1.4644	0.113929	-1.49087	0.00595986	-2.18324	0.925143	1.02558	0.583942	-1.16088	0.523918	-1.19058
362		SMc03967	ruvC, Probable holliday junction endodeoxyribonuclease, Crossover junction endodeoxyribonuclease RuvC	0.462857	1.20034	0.990852	-1.00282	0.461629	1.20095	0.065793	1.62806	0.0343562	1.77643	0.723482	1.09113	0.0280915	2.00116	0.0500458	1.80296	0.680255	-1.10993
363		SMb20938	exsD queE, Probable queuosine biosynthesis protein	0.129723	1.87536	0.360881	-1.44364	0.737923	-1.14153	0.63049	1.2102	0.239481	1.6135	0.471116	1.33325	0.0127831	3.11759	0.0127917	3.11703	0.999578	-1.00018
364		SMc00321	truB, Probable tRNA pseudouridine synthase B, tRNA pseudouridine synthase B, N-terminal, bacterial-type; PUA-like	0.173204	1.47627	0.223747	-1.41211	0.483175	1.21487	0.622193	1.14573	0.0452712	1.82385	0.109535	1.59187	0.0220292	2.37801	0.0333551	2.17352	0.761015	-1.09408
365		SMc03172	gltX, Glutamyl-tRNA synthetase, Glutamyl/glutaminyl-tRNA synthetase, class Ic	0.105523	1.37542	0.101189	-1.38164	0.325969	1.20501	0.59219	1.1054	0.0477028	1.4941	0.123881	1.35163	0.0140499	2.00493	0.0543659	1.62322	0.338413	-1.23516
366		SMc04114	pilA1, Putative pilin subunit, Flp/Fap pilin component	0.82904	-1.05917	0.405401	1.25183	0.869082	-1.04483	0.0900771	-1.61634	0.00704077	-2.32751	0.186837	-1.44	0.0263894	-2.1881	0.0167023	-2.40849	0.73208	-1.10072
367		SMa0185	possible transmembrane-transport protein	0.821767	1.03784	0.000357858	-2.20909	0.839792	-1.03389	0.000806872	-2.04672	0.873319	1.02662	0.000607908	2.10121	0.460934	1.15796	0.532451	1.13124	0.904332	-1.02362
368		SMc01847	btaB, S-adenosylmethionine : diacylgycerolhomoserine-N-methyltransferase, Methyltransferase type 11	0.215133	1.41406	0.00516679	-2.46679	0.636949	1.13677	0.00863188	-2.2924	0.908673	1.0315	0.00694501	2.36461	0.111829	1.55375	0.342563	1.27607	0.437181	-1.2176
369		SMc01848	btaA, Protein required for diacylglyceryl-N,N,N-trimethylhomoserine biosynthesis	0.133975	1.84549	0.0220622	-2.72328	0.748767	1.13308	0.00459011	-3.76113	0.513152	-1.29293	0.0160171	2.909	0.384127	1.30008	0.387465	1.29753	0.994626	-1.00196
370		SMc04236	Putative glycine-rich cell wall structural transmembrane protein, Dense granule Gra6 protein	0.0593743	-2.06439	0.351309	1.40152	0.861842	1.06385	0.575721	1.22171	0.120593	-1.78893	0.0442992	-2.18555	0.000226009	-2.21107	1.27e-05	-3.72493	0.00209507	-1.68468
371		SMc04017	omp10, Probable outer membrane lipoprotein	0.0389558	1.37073	0.705124	-1.05416	0.553845	-1.08641	0.000259987	-2.00286	0.0052632	-1.58846	0.114204	1.26089	0.128622	-1.37207	0.534693	-1.12551	0.31225	1.21907
372		SMc00325	rsmC, Probable ribosomal RNA small subunit methyltransferase C, N-6 Adenine-specific DNA methylase; Methyltransferase small	0.449241	1.29486	0.636016	-1.17399	0.285451	1.44675	0.203966	1.55864	0.0456185	2.08888	0.392816	1.3402	0.059325	2.20615	0.151905	1.74946	0.521557	-1.26105
373		SMc01319	rplJ, Probable 50S ribosomal protein L10 (L8), Ribosomal protein L10	0.440791	1.13032	0.0277195	-1.46922	0.0194196	1.51346	0.451836	1.12692	0.000494449	2.06621	0.00194411	1.83349	0.00994832	2.05783	0.0288974	1.7429	0.425708	-1.18069
374		SMa0020	Insertion sequence ISRm2011-2/ISRm11	0.659608	1.13233	0.00937175	-2.34007	0.548634	-1.18512	0.584078	-1.16744	0.354232	1.30368	0.152865	1.52197	0.0559979	2.06233	0.103688	1.79868	0.67078	-1.14658
375		SMc03298	TRm26.3, Putative transposase number 3 for insertion sequence ISRm26, Transposase, IS66	0.0836686	-1.54819	0.910844	1.02685	0.703089	1.09467	0.00386385	2.28601	0.00266929	2.39562	0.843201	1.04795	0.196032	1.47962	0.283302	1.37351	0.791604	-1.07726
376		SMa0391	ABC transporter, ATP-binding protein	0.00946106	1.57609	0.425564	1.12937	0.0508756	1.37706	0.000300622	-2.09598	0.26	1.19051	4.59147e-05	2.49529	0.0791821	-1.40654	0.13769	1.31864	0.00871999	1.85472
377		SMa0394	ABC transporter, permease	0.00428447	1.38185	0.552061	-1.05796	0.0318189	1.25061	0.000291912	-1.58981	0.0134997	1.30527	4.12579e-06	2.07513	0.480943	-1.06743	0.00716359	1.41476	0.00317266	1.51015
378		SMa0396	putative ABC transporter, permease	0.00234919	1.67083	0.551747	-1.08528	0.0350888	1.37355	0.00103199	-1.77658	0.0350753	1.37359	2.27654e-05	2.4403	0.808323	-1.03261	0.0186842	1.49873	0.0136337	1.54761
379		SMb21437	TRAP-type transporter, small permease component, Tripartite ATP-independent periplasmic transporter, DctQ component	0.250245	1.231	0.106419	-1.3502	0.91171	-1.01967	0.00521224	-1.79655	0.345816	1.18388	0.000884991	2.1269	0.594161	-1.16507	0.250467	1.41267	0.116272	1.64585
380		SMc00186	PUTATIVE ABC TRANSPORTER ATP-BINDING TRANSMEMBRANE PROTEIN	0.0351924	1.68311	0.227076	-1.32221	0.881962	1.03383	0.00739819	-2.02527	0.0111264	-1.92998	0.829798	1.04938	0.705707	1.10729	0.367719	-1.28474	0.219729	-1.42258
381		SMc00243	Putative transport system permease ABC transporter, Bacterial inner-membrane translocator	0.0222749	1.57823	0.858968	-1.03209	0.060026	1.43509	0.00928758	-1.7132	0.0327965	1.52142	0.000134896	2.6065	0.828512	-1.04875	0.0693056	1.59133	0.0508467	1.66891
382		SMc00244	Putative transport system permease ABC transporter, Bacterial inner-membrane translocator	0.0208009	1.78448	0.859627	1.04013	0.0140944	1.868	0.0179598	-1.8156	0.00941982	1.95833	8.13831e-05	3.55555	0.765448	-1.07301	0.0311135	1.88186	0.0207577	2.01926
383		SMc00245	Putative ABC transporter ATP-binding protein, AAA+ ATPase, core	0.0389243	1.57309	0.849364	1.03866	0.021282	1.67778	0.0187635	-1.70027	0.0231317	1.66303	0.00018298	2.8276	0.484534	-1.18924	0.126103	1.51169	0.0452488	1.79777
384		SMc00536	MFS-type transport protein, Major facilitator superfamily	0.761044	1.07606	0.035653	-1.74635	0.476874	1.18889	0.440363	1.20688	0.00867031	2.09141	0.0378424	1.7329	0.0240983	2.17691	0.0462673	1.91547	0.639573	-1.13649
385		SMc00537	MFS-type transport protein, Drug resistance transporter Bcr/CflA subfamily; Major facilitator superfamily	0.974738	1.00935	0.0350487	-1.98074	0.225571	1.44422	0.59946	1.16789	0.0154841	2.25042	0.0416984	1.92691	0.031828	2.23054	0.219866	1.48388	0.206968	-1.50319
386		SMc01094	mexE1, Putative multidrug efflux system transmembrane protein, Secretion protein HlyD	0.593149	1.13425	0.12221	-1.4647	0.693737	1.09701	0.0633949	-1.59906	0.0654884	1.59231	0.00154757	2.54621	0.976487	1.00901	0.192349	1.53555	0.200535	1.52184
387		SMc01458	Probable secretion protein, Secretion protein HlyD	0.137704	-1.35116	0.787922	-1.05343	0.0650734	1.46847	0.194129	1.29728	0.00248025	2.05673	0.0314182	1.58542	0.976234	1.00319	0.789259	1.02911	0.812086	1.02583
388		SMc02372	Putative MFS permease, Major facilitator superfamily MFS-1	0.515677	-1.22372	0.954816	1.01759	0.316651	1.37022	0.0349118	2.04767	0.0283049	2.11976	0.910506	1.03521	0.2659	1.61358	0.67545	1.18716	0.461331	-1.3592
389		SMc02519	Putative glycerol-3-phosphate and glycerol ABC transporter, ATP-binding component, AAA+ ATPase, core; Molybdate/tungstate binding	0.116336	-1.26324	0.484801	-1.10465	0.319883	1.15404	0.0912637	1.2885	0.0506299	-1.34967	0.00173746	-1.73906	0.94704	1.01472	0.0107363	-2.15884	0.00988848	2.19062
390		SMc02873	Probable ABC transporter, Bacterial extracellular solute-binding protein, family 1	0.00502125	1.41603	0.15295	1.16757	0.000317134	1.65887	6.60832e-05	-1.83152	0.0798323	1.21444	4.42301e-06	2.22426	0.0417403	-1.43234	0.520694	1.09961	0.0171949	1.57501
391		SMc03167	MFS-type transport protein, Tetracycline resistance protein, TetB; Major facilitator superfamily	0.118655	-1.41372	0.368113	1.21248	0.55824	1.13209	0.00981059	1.88021	0.00258144	2.18266	0.482904	1.16086	0.71026	1.08507	0.235513	1.31813	0.38893	1.21479
392		SMc04317	ABC transporter, periplasmic solute-binding component	0.105182	2.02856	0.0657725	-2.26391	0.718956	1.16034	0.0128954	-3.24671	0.861202	-1.07476	0.0179627	3.02085	0.268383	1.4643	0.149123	1.67759	0.678881	1.14566
393		SMa0495	ABC transporter, periplasmic solute-binding protein, Bacterial extracellular solute-binding protein, family 3; Glutamate receptor-related	0.0112923	1.43075	0.359481	1.12095	0.0569341	1.28707	0.00104706	-1.67246	0.0223017	1.36917	1.61927e-05	2.28989	0.225194	-1.23502	0.0409221	1.49972	0.00756374	1.85219
394		SMa1373	Probable ABC transporter permease	0.0353448	1.33286	0.905144	-1.01486	0.0389022	1.32436	0.00355849	-1.54944	0.0120299	1.43065	2.65747e-05	2.21671	0.29628	-1.15636	0.0535275	1.35585	0.01221	1.56785
395		SMa1509	Probable ATP transporter, ATP-binding protein	0.000427489	1.83036	0.0199961	-1.40085	0.00345307	1.57827	5.54867e-05	-2.14618	0.052112	1.3113	2.80949e-06	2.81429	0.392957	1.11069	0.00980326	1.52942	0.0309994	1.377
396		SMa1513	Putative ABC transporter permease	0.000175724	1.8052	0.0439386	-1.28254	0.00587833	1.44682	8.5286e-05	-1.89797	0.299108	1.12749	1.69567e-05	2.13994	0.114276	1.18006	0.00764338	1.42334	0.081493	1.20616
397		SMc01605	Putative periplasmic binding ABC transporter, Bacterial extracellular solute-binding protein, family 1	0.166315	1.45417	0.72351	1.09639	0.111403	1.54745	0.00532985	-2.36869	0.392571	1.25275	0.00106761	2.96738	0.0654311	-1.79616	0.593893	1.15779	0.0306343	2.07957
398		SMc01607	Transport system permease, Binding-protein-dependent transport systems inner membrane component	0.417445	1.10826	0.0609623	-1.28795	0.0538908	1.29894	0.0111396	-1.44305	0.00284321	1.57974	2.0963e-05	2.27964	0.890724	-1.02211	0.0890022	1.36251	0.0730038	1.39263
399		SMc01632	Substrate-binding periplasmic protein precursor, Bacterial extracellular solute-binding protein, family 1; Twin-arginine translocation pathway signal	0.00454041	1.67627	0.025447	1.4601	0.130632	1.27228	0.00050348	-2.01249	0.134363	1.26906	3.84362e-05	2.55396	0.0294286	-1.83035	0.0695864	1.59812	0.00233609	2.92512
400		SMc01647	Probable ABC transporter, Bacterial extracellular solute-binding protein, family 5; Twin-arginine translocation pathway signal	0.000719717	1.82795	0.281725	1.16288	0.0724818	1.30162	7.52302e-06	-2.71875	0.439439	1.113	2.67096e-06	3.02598	0.0205461	-1.74912	0.108982	1.40066	0.00244594	2.44992
401		SMc01869	Probable MFS permease, Citrate-proton symport; General substrate transporter; Major facilitator superfamily	0.170125	1.46547	0.0278167	-1.92548	0.698616	1.10945	0.561683	-1.16918	0.0331131	1.87804	0.0109939	2.19577	0.0563402	2.29586	0.0479328	2.39395	0.909338	1.04272
402		SMc02146	Phosphate binding periplasmic protein	0.160559	2.43376	0.562533	-1.42498	0.958626	-1.032	0.0471178	-3.72601	0.100341	-2.88251	0.673659	1.29263	0.577945	-1.07416	0.253616	-1.16601	0.525142	-1.08551
403		SMc02603	Probable MFS permease, Major facilitator superfamily	0.611038	1.10298	0.00232113	-2.05888	0.0643514	1.46567	0.00105591	-2.23596	0.0978401	1.40067	5.48341e-05	3.13185	0.951211	1.01184	0.786622	1.05361	0.833686	1.04128
404		SMc02882	Putative transmembrane protein, Protein of unknown function DUF540	0.956926	1.01073	0.100327	-1.41143	0.174961	1.32189	0.444439	-1.16539	0.00315301	2.03838	0.00076563	2.37551	0.295895	1.23158	0.0694938	1.49397	0.329299	1.21306
405		SMc04126	ABC transporter, permease, Bacterial inner-membrane translocator	0.0664416	1.43237	0.594242	1.10231	0.139008	1.3259	0.0672285	-1.43066	0.0302128	1.54857	0.000767268	2.21548	0.762778	-1.05805	0.0314294	1.64714	0.020863	1.74276
406		SMc04439	Putative ABC-transporter ATP-binding protein, AAA+ ATPase, core	0.0130361	1.72394	0.0278396	1.59657	0.720092	1.07103	0.013201	-1.72176	0.00064214	-2.35129	0.121558	-1.36563	0.122192	-1.57556	0.179014	-1.4689	0.790839	1.07261
407		SMc01606	Transport system permease, Binding-protein-dependent transport systems inner membrane component	0.220276	1.22471	0.546066	-1.10227	0.21033	1.23054	0.00374061	-1.75434	0.153334	1.2699	0.000257331	2.22784	0.216097	-1.3065	0.244011	1.28375	0.0368273	1.67723
408		SMb21174	phoT, Phosphate uptake ABC transporter permease, Binding-protein-dependent transport systems inner membrane component	0.137608	2.28962	0.0245725	-3.81087	0.649811	1.27437	0.0120342	-4.65797	0.968843	1.02098	0.0111746	4.7557	0.131579	1.8172	0.14194	1.78339	0.958027	-1.01896
409		SMb21175	phoE, Phosphate uptake ABC transporter permease, Binding-protein-dependent transport systems inner membrane component	0.117956	2.64954	0.0286562	-4.21276	0.722112	1.23449	0.0084764	-6.16376	0.722932	-1.23368	0.0166339	4.99623	0.169383	1.80948	0.188776	1.75573	0.939294	-1.03061
410		SMb21176	phoD, Phosphate uptake ABC transporter periplasmic solute-binding protein precursor, Phosphonate-binding periplasmic protein	0.190819	2.46727	0.133354	-2.85412	0.901415	1.0859	0.0190438	-5.83324	0.466883	-1.63142	0.0741393	3.57556	0.560259	1.17462	0.296179	1.34812	0.616684	1.14771
411		SMb21177	phoC, Phosphate uptake ABC transporter ATP-binding protein, AAA+ ATPase, core; ABC transporter, phosphonate import, PhnC	0.108804	2.72585	0.136431	-2.51921	0.766923	1.19186	0.0126373	-5.44772	0.442345	-1.58389	0.0541578	3.43946	0.504764	1.27312	0.318749	1.44784	0.718616	1.13724
412		SMc03197	modB, Putative molybdenum transport system permease ABC transporter, Binding-protein-dependent transport systems inner membrane component	0.250944	1.23618	0.866519	-1.03064	0.00280082	1.93109	0.502893	-1.12908	0.000843102	2.17273	0.000259384	2.45318	0.471759	1.0845	0.0313109	1.34373	0.0888261	1.23904
413		SMa1798	Kup2, Potassium uptake protein	0.136779	1.48681	0.482277	1.19765	0.280534	-1.32456	0.0148328	-2.02784	0.00202876	-2.65238	0.301621	-1.30798	0.214448	-1.6028	0.422671	-1.33959	0.616556	1.19648
414		SMc02506	sitD, Manganese ABC transporter permease, ABC-3	0.0788174	-2.5752	0.89054	-1.07168	0.760227	-1.1662	0.783959	1.14806	0.0284903	3.4063	0.0474077	2.96701	0.260133	-1.9021	0.403082	1.59221	0.0758649	3.02853
415		SMc02507	sitC, Manganese ABC transporter permease, ABC-3	0.0709482	-2.99729	0.802029	-1.15261	0.957864	1.03034	0.804664	1.15038	0.017976	4.56013	0.0286514	3.96403	0.183305	-2.23625	0.51466	1.4484	0.0704749	3.23897
416		SMc02508	sitB, Manganese ABC transporter ATPase, AAA+ ATPase, core	0.0918117	-2.66975	0.701743	-1.23394	0.939474	1.04243	0.92192	1.05511	0.0257667	3.90842	0.0309583	3.70429	0.230845	-1.98138	0.515679	1.42498	0.089437	2.82343
417		SMc02509	sitA, Manganese ABC transporter periplasmic substrate binding protein, Periplasmic solute binding protein; Adhesion lipoprotein	0.0589813	-3.36473	0.961203	-1.02931	0.833657	1.13296	0.768822	1.19109	0.0107655	5.77498	0.018809	4.84847	0.166567	-2.66485	0.500418	1.56267	0.0618791	4.16428
418		SMb21540	Putative iron uptake ABC transporter periplasmic solute-binding protein precursor, Bacterial extracellular solute-binding protein, family 1	0.18429	1.16582	0.148512	-1.18314	0.251193	1.14032	2.75723e-05	-2.0393	0.834192	-1.02357	3.77994e-05	1.99233	0.00446339	-1.46258	0.958744	-1.00465	0.0047311	1.45581
419		SMa1741	ABC transporter, ATP-binding protein, Fe3+-siderophore transport system	0.0393832	-1.63182	0.232226	1.30551	0.00126779	-2.42647	0.00674083	1.99807	0.35958	1.22364	0.0391651	-1.63288	0.772249	-1.08732	0.0684673	1.84578	0.0452896	2.00694
420		SMa1746	ABC transporter, periplasmic solute-binding protein, Fe3+-siderophore transport system	0.068253	-1.6044	0.231598	1.34629	0.000830345	-2.84021	0.0242053	1.83723	0.735532	1.08501	0.045459	-1.69329	0.545737	-1.15696	0.0265194	1.94605	0.0118787	2.25151
421		SMb21221	ivdH, Putative isovaleryl-CoA dehydrogenase IP Acyl-CoA dehydrogenase; Acyl-CoA dehydrogenase, N-terminal; Acyl-CoA oxidase/dehydrogenase, type1/2, C-terminal	0.140871	1.32037	0.0484037	1.47294	0.417737	1.15944	0.00217707	-1.98263	0.345124	1.18915	0.000387923	2.35764	0.0238849	-2.26713	0.277597	1.38443	0.00569953	3.1387
422		SMc02084	exbD, Probable biopolymer transport transmembrane protein, Biopolymer transport protein ExbD/TolR	0.0660005	-2.04403	0.0270217	2.43514	0.000502745	-5.29157	0.0123978	2.82604	0.565511	-1.23232	0.00414764	-3.4826	0.08602	-1.83268	0.0508912	2.0515	0.00416665	3.75973
423		SMc02085	exbB, Probable biopolymer transport transmembrane protein, MotA/TolQ/ExbB proton channel	0.0896033	-2.09492	0.0213487	2.88503	0.000995993	-5.64115	0.0143245	3.14497	0.595664	-1.24397	0.00520959	-3.91224	0.101353	-1.99652	0.0862686	2.08129	0.00725612	4.15534
424		SMc03857	ffh, Probable signal recognition particle protein (fifty-four homolog), AAA+ ATPase, core; Signal recognition particle, SRP; Signal recognition particle, SRP54 subunit	0.383325	1.24133	0.0403533	-1.73147	0.15744	1.43369	0.922393	1.02405	0.0546056	1.6632	0.0651295	1.62413	0.0393591	2.07752	0.167845	1.54802	0.331649	-1.34206
425		SMc02669	RRNA, 5S	0.644573	1.1071	0.985201	1.00408	8.36826e-07	-7.28929	0.035844	-1.66215	0.055285	-1.57833	0.813899	1.0531	0.122982	-1.45485	0.000242148	5.05376	7.54e-05	7.35248
426		SMc00125	tRNA, Gln_TTG	0.606932	1.16028	0.774501	-1.08596	0.87497	-1.04627	0.0178849	-2.16288	0.0871329	-1.68913	0.396901	1.28047	0.0529247	-1.69684	0.123256	-1.48296	0.562503	1.14422
427		SMc00434	tRNA, Leu_CAG	0.339004	-1.30816	0.510021	-1.20101	0.00273459	-2.75532	0.205013	-1.43551	0.461031	-1.22806	0.573547	1.16893	0.110943	-1.65915	0.0605703	1.86829	0.00584826	3.09977
428		SMc00841	His_GTG	0.429654	1.17875	0.0790706	1.47127	0.867099	1.035	0.0229999	1.68912	0.000982227	-2.38886	1.57532e-05	-4.03507	0.168915	1.37396	0.0105409	-2.10478	0.00196327	-2.89188
429		SMc01378	tRNA, Tyr_GTA	0.969743	1.01079	0.376618	-1.28973	0.0833366	-1.68772	0.485799	-1.22054	0.235366	1.41369	0.0725467	1.72546	0.819506	1.07453	0.0492322	2.09855	0.0682061	1.95299
430		SMb20304	TRm2011-2C, Probable ISRm2011-2 transposase protein, C-terminal portion	0.154834	1.40981	0.109417	-1.47864	0.686142	1.09819	0.966757	-1.00967	0.0928456	1.51138	0.0863062	1.526	0.0303834	2.16232	0.0450419	1.99455	0.777754	-1.08411
431		SMb20306	Putative TRm2011-2 protein	0.155147	-1.50521	0.000953657	-3.22573	0.446381	-1.23642	0.982345	-1.00611	0.19491	1.44783	0.188169	1.45667	0.0530149	1.90469	0.694239	1.11694	0.0935515	-1.70528
432		SMb20421	TRm21, Putative Transposase for insertion sequence ISRm21 protein, Transposase, IS4-like	0.0843343	1.50363	0.0314794	-1.69495	0.403676	-1.20638	0.247576	-1.3014	0.583787	1.12979	0.100654	1.47032	0.0576991	1.99866	0.0462413	2.09719	0.876066	1.0493
433		SMb21702	Putative transposase of insertion sequence ISRm2011-2, orfB N-terminus protein	0.0537192	1.44817	0.0268257	-1.54747	0.699744	1.07079	0.56791	-1.10703	0.100854	1.36033	0.0357544	1.50593	0.0178886	2.03309	0.0295274	1.86623	0.71004	-1.08941
434		SMa0444	TRm1b transposase	0.553273	1.12156	0.102321	-1.3947	0.950334	1.01203	0.112054	1.38063	0.047487	1.51469	0.631113	1.0971	0.0121378	2.17801	0.0533941	1.69319	0.295103	-1.28633
435		SMc01823	Putative uracil and uridine ABC transporter, ATP-binding component	0.0166453	1.39052	0.0118549	-1.42099	0.078768	1.25587	2.55666e-05	-2.18592	0.08532	1.24901	2.08601e-06	2.73022	0.496152	-1.09347	0.0316779	1.41044	0.0126426	1.54227
436		SMc02867	Putative multidrug-efflux system transmembrane protein, Acriflavin resistance protein	0.938119	-1.0249	0.208008	-1.51108	0.641523	1.1597	0.213749	1.50277	0.042762	2.0196	0.359479	1.34392	0.0227468	2.01693	0.0888205	1.59663	0.350069	-1.26324
437		SMb20079	Putaive haemolysin-type calcium-binding protein	0.0714628	1.93868	0.166964	1.63659	0.726952	1.12715	0.134301	-1.71201	8.50333e-05	-6.96763	0.00124964	-4.06985	0.475765	-1.42486	0.0242756	-4.02579	0.0671813	-2.8254
438		SMb20292	hypothetical immunogenic protein, TRAP transporter solute receptor, TAXI family	0.146576	1.3462	0.447173	-1.16244	0.106627	1.39667	0.00444133	-1.95216	0.849414	1.03786	0.00311052	2.02606	0.369837	-1.25449	0.978505	1.00659	0.357094	1.26276
439		SMb21494	ocd, Putative ornithine cyclodeaminase, Ornithine cyclodeaminase/mu-crystallin	0.0490342	-1.6841	0.732701	-1.08678	0.0720431	1.59924	0.0198632	1.89471	0.0105322	2.05537	0.738318	1.0848	0.432776	1.26874	0.329521	-1.35044	0.105932	-1.71336
440		SMc00097	gst2, Putative glutathione S-transferase, Intracellular chloride channel; Glutathione S-transferase, C-terminal; Thioredoxin-like fold	0.0996608	1.36734	1.31419e-05	-3.45013	0.0510043	1.46243	6.01576e-06	-3.81678	0.0111853	1.69052	1.83818e-07	6.45232	0.221449	1.25604	0.0406003	1.54443	0.262336	1.2296
441		SMc03882	gst8, Putative glutathione S-transferase, Glutathione S-transferase, N-terminal; Glutathione S-transferase, C-terminal-like; Thioredoxin-like fold	0.157771	1.42379	0.000336973	-3.19182	0.290949	1.29572	8.6285e-05	-3.88627	0.442528	1.20471	2.603e-05	4.68183	0.503242	1.20278	0.314535	1.32925	0.713163	1.10515
442		SMc02061	bioS, Biotin-regulated protein	0.0307909	1.6883	0.0388563	-1.64276	0.822602	1.05028	0.409837	-1.20059	0.302872	1.25916	0.0775163	1.51174	0.0217044	2.24487	0.0459772	1.93286	0.589559	-1.16142
