# Supplementary material for: Transcriptome Analysis of the Role of GlnD/GlnBK in Nitrogen Stress Adaptation by Sinorhizobium meliloti Rm1021
Source: PLoS One. 2013 Mar 13;8(3):e58028. doi: 10.1371/journal.pone.0058028 (PMC3596328; doi:10.1371/journal.pone.0058028)
Supplement: Table S4 — S. meliloti genes with promoters containing a FixK box that are regulated by nitrogen stress. *FixK Box as identified by Bobik et al. [35]; **Clusters as defined in this paper. (XLSX) [file pone.0058028.s004.xlsx]

## Sheet: Sheet1
Gene identification	FixK-box*	Cluster_N**
SMa0625 hypothetical_protein	TTGCCGCCTATCAA TTGATCTGGAACAA	Cluster II.I
SMa0633 hypothetical protein	TTGATGGAGATCAA
SMa0636 conserved hypothetical protein	TTGACTCCGGTCAA
SMa0661 hypothetical protein	TTGATCACAATCAA
SMa0667 hypothetical protein	TTGACCACGATCAA	Cluster III
SMa0682 decarboxylase probable (lysine_ornithine_arginine)	TTGATCGGGATCAA
SMa0684 probable transport protein	TTGACTGCGATCAA
SMa0690 conserved hypothetical protein	TTGACCACGATCAA
SMa0693 arcA1 arginine deiminase	TTGATCGTGGTCAA TTGTTCCTGATCAA
SMa0760 fixT2 transcription regulator	TTGATCTCGCGCAA	Cluster II.I
SMa0765 fixN2 cytochrome_c oxidase polypeptide I	TTGATCTGAATCAA	Cluster II.I
SMa1086 conserved hypothetical protein	TTGACCAACATCAA	Cluster II.I
SMa1087 putative cation transport P type ATPase	TTGATGTTGGTCAA
SMa1093 hypothetical protein	TTGACGCCAATCAA
SMa1100 hypothetical protein	TTGATCAGCGTCAA
SMa1118 probable HspC2 heat_shock protein	TTGACGCCGGTCAA	Cluster II.I
SMa1131 Conserved hypothetical protein	TTGATCCGCATCAA	Cluster II.I
SMa1132 hypothetical protein	TTGATCTGTATCAA	Cluster II.I
SMa1136 hypothetical protein	TTGATGAACATCAA	Cluster III
SMa1146 conserved hypothetical protein	TTGAGCGCGATCAA
SMa1147 conserved hypothetical protein	TTGACCGGGATCAA	Cluster II.I
SMa1151 conserved hypothetical protein	TTGAGGCACATCAA
SMa1153 hypothetical protein	TTGATGTGCCTCAA	Cluster III
SMa1163 putative cation transport P_type ATPase	TTGCGCAGAATCAA
SMa1166 putative hydrolase protein	TTGAGGCAGATCAA	Cluster III
SMa1169 hypothetical protein	TTGAGCTTGATCAA	Cluster II.I
SMa1176 Hypothetical protein	TTGATCCGGAACAA
SMa1201 hypothetical protein	TTGATCTGGAACAA	Cluster II.I
SMa1207 FixK like regulatory protein	TTGACCAAGATCAA	Cluster II.I
SMa1211 FixG Iron sulfur membrane protein	TTGACGCAGATCAA	Cluster II.I
SMa1220 FixN1 Heme b / copper cytochrome c oxidase subunit	TTGATCTGGATCAA	Cluster II.I
SMa1226 FixT1 Inhibitor of FixL autophosphorylation	TTGATCTCGCGCAA	Cluster II.I
SMa1231 conserved hypothetical protein	TTGACCGTGATCAA	Cluster II.I
SMa1241 NapE component of periplasmic nitrate reductase	TTGACGGAAATCAA
SMa1243 Azu1 pseudoazurin (blue copper protein)	TTGACAAGCATCAA	Cluster II.I
SMa1266 HemN coproporphyrinogen III oxidase	TTGACATTGCGCAA
SMa1279 NorE protein involved in nitric oxide reduction	TTGATCGAGAGCAA
SMa1283 probable NnrU protein	TTGCTCTCGATCAA	Cluster III
SMa1296 AdhA1 alcohol dehydrogenase	TTGATGCCCGTCAA
*	FixK Box as identified by Bobik et al., 2006
**	Clusters as defined in this paper
