# Supplementary material for: Transcriptome Analysis of the Role of GlnD/GlnBK in Nitrogen Stress Adaptation by Sinorhizobium meliloti Rm1021
Source: PLoS One. 2013 Mar 13;8(3):e58028. doi: 10.1371/journal.pone.0058028 (PMC3596328; doi:10.1371/journal.pone.0058028)
Supplement: Table S5 — Genes that are regulated by both nitrogen and phosphate availability. *Clusters as defined in this paper; **Changes in gene expression under phosphate limitation (log2 ratios) [57]; ***Cluster I - Genes that showed phoB- dependent regulation induced by Pi stress; Cluster II - genes that showed phoB-independent or partially phoB-dependent regulation induced by Pi stress; Cluster III - genes that showed phoB-independent regulation repressed by phosphate stress; ****Pho Box as identified by Krol and Becker [57] and Yuan et al. [58]. (XLSX) [file pone.0058028.s005.xlsx]

## Sheet: Sheet1
Cluster_N*	Gene_ID	1021_Pi**	2011_Pi	Cluster_Pi***	Pho_Box****	Annotation	p-value(1021_Glu vs. 1021_NH4)	Fold_Change(1021_Glu vs. 1021_NH4)	p-value(BK_Glu vs. B_K_NH4)	Fold-Change(BK_Glu vs. B_K_NH4)	p-value(D_Glu vs. D_NH4)	Fold-Change(D_Glu vs. D_NH4)	p-value(1021_NH4 vs. B_K_NH4)	Fold-Change(1021_NH4 vs. B_K_NH4)	p-value(1021_NH4 vs. D_NH4)	Fold-Change(1021_NH4 vs. D_NH4)	p-value(BK_NH4 vs. D_NH4)	Fold-Change(BK_NH4 vs. D_NH4)	p-value(1021_Glu vs. BK_Glu)	Fold-Change(1021_Glu vs. BK_Glu)	p-value(1021_Glu vs. D_Glu)	Fold-Change(1021_Glu vs. D_Glu)	p-value(BK_Glu vs. D_Glu)	Fold-Change(BK_Glu vs. D_Glu)
Cluster I	SMb20745	-1.68	-2.51	Cluster III		glnII	1.44967e-07	7.65525	0.0894342	-1.41355	1.52674e-08	12.0746	9.08541e-08	-8.36145	0.062559	1.46893	1.41346e-08	12.2823	0.346787	1.32656	0.896215	-1.03839	0.291347	-1.37749
	SMa0392	-1.79	-2.09	Cluster III		ABC transporter, periplasmic solute-binding protein	2.10084e-05	3.76585	0.218058	1.29185	0.00215722	2.15092	1.87729e-06	-5.39545	0.232757	1.28092	4.39048e-07	6.91115	0.0768653	-1.73931	0.0182591	2.3027	0.00174808	4.0051
	SMb20886		-1.73			Conserved hypothetical protein	0.000248536	2.79634	0.406632	1.18809	0.42293	1.18088	3.88618e-05	-3.54172	0.630569	-1.10395	8.25107e-05	3.20823	0.0882901	-1.53993	0.0116311	2.13919	0.00136332	3.2942
	SMb20888	-1.65	-1.76	Cluster III		Transglutaminase-like; Bacterial transglutaminase-like, N-terminal	0.00231793	2.0459	0.234432	1.26225	0.0615776	1.46746	0.00103991	-2.22348	0.461801	1.1519	0.000281765	2.56124	0.341346	-1.32932	0.0996149	1.70942	0.0246633	2.27236
	SMb21114	-2.42	-1.86	Cluster III		Putative nitrate transport protein	6.37963e-07	5.80351	0.328313	1.20813	0.00176388	2.10031	1.26282e-07	-7.70371	0.470841	-1.14816	2.71568e-07	6.70959	0.127448	-1.57467	0.0204474	2.23118	0.00272893	3.51337
	SMc03806	-5.98	-5.32	Cluster III		glnK	1.13787e-10	41.3702	0.376304	1.183	1.04418e-10	42.5222	0.0010816	2.18508	0.0458324	1.50291	0.063309	-1.4539	1.86e-06	73.9866	0.144413	1.49195	3.31e-06	-49.5904
	SMc03807	-4.45	-3.42	Cluster III		amtB, Probable ammonium transporter	5.47082e-09	33.6227	0.473963	-1.19543	1.04803e-08	27.6561	7.40705e-08	-16.2576	0.324651	1.28147	2.86509e-08	20.8335	0.012472	2.37903	0.0952787	1.6268	0.173299	-1.4624
	SMb21314	2.11	2.75	ClusterI		wgeA, RTX toxins and related Ca2+-binding proteins	0.0759911	1.75926	0.448645	1.2559	0.644521	-1.1476	0.00102252	-3.49859	0.00715649	-2.56246	0.305471	1.36533	0.0543405	-2.49714	0.651054	-1.20022	0.104714	2.08057
	SMb21315	2.27	2.32	Cluster II		wgdB, Membrane-fusion protein, galactoglucan, secretes ExpE1	0.00022916	2.29563	0.907056	1.01931	0.102033	1.32843	7.12589e-05	-2.58122	0.447067	-1.13439	0.000251032	2.27542	0.4426	-1.21162	0.156274	1.46007	0.0503193	1.76906
	SMb21316					wgdA, ABC transporter, type I secretion system ATPase, required for secretion of WgeA (formerly ExpE1)	0.00349911	1.78768	0.426746	-1.14103	0.702193	1.06482	0.00017643	-2.35462	0.777599	1.04742	0.000110915	2.46627	0.544895	-1.12505	0.0236599	1.73862	0.0106699	1.95604
	SMb21317	1.99	2.53	ClusterI	+	wggR, Transcriptional activator of exopolysaccharide II synthesis, binding to expA1, expG/expD1 and expE1 promotors, (formerly ExpG)	0.00680755	2.12404	0.76497	1.07319	0.190919	1.37733	0.000192958	-3.38948	0.477745	-1.18442	0.000663446	2.86173	0.118732	-1.77499	0.497626	1.25561	0.0440202	2.22869
	SMb21318					wgcA, Putative glycosyltransferase, forming alpha-glycosyl linkages protein WgcA (formerly ExpC)	0.00482184	1.80654	0.870059	1.02908	0.457653	1.14069	0.000497305	-2.24678	0.914637	1.01895	0.000412623	2.28937	0.215816	-1.31634	0.0631282	1.57183	0.0105846	2.06907
	SMc02118					aapJ, Probable general L-amino acid-binding periplasmic ABC transporter	0.00036953	2.24621	0.0303747	1.50042	0.259691	1.21606	0.00011901	-2.51785	0.123024	-1.3156	0.00201406	1.91384	0.0309371	-1.73824	0.142991	1.3938	0.00414598	2.42275
	SMc02119					aapQ, Probable general L-amino acid transport permease ABC transporter	7.86323e-05	2.41687	0.102769	1.30542	0.0097793	1.58844	1.06918e-05	-2.96919	0.336993	1.16291	2.87391e-06	3.45289	0.0316596	-1.6208	0.0148661	1.79567	0.000834324	2.91043
	SMc02120		-1.85			aapM, Probable general L-amino acid transport permease ABC transporter	7.26044e-05	2.46395	0.0823423	1.33612	0.00171818	1.847	1.90053e-05	-2.82802	0.130391	1.28172	2.2057e-06	3.62473	0.0650311	-1.48165	0.0165267	1.77615	0.00144772	2.63162
	SMc02121					aapP, Probable general L-amino acid transport ATP-binding ABC transporter	0.000111897	1.78753	0.0436748	1.26216	0.011176	1.3625	2.42855e-05	-1.98345	0.323514	1.1122	5.84908e-06	2.206	0.0563984	-1.38043	0.0342566	1.45202	0.00225007	2.00441
	SMc02634	2.62	7.1	ClusterI	+	phoX, Monomeric alkaline phosphatase	0.0220166	3.77245	0.0466297	-3.0649	0.329279	1.67122	0.0027563	-6.6548	0.42123	-1.52285	0.0128374	4.36996	0.0926517	1.8189	0.191598	1.55348	0.617194	-1.17085
	SMc03125	1.75	2.11	ClusterI		Putative arginine ABC transporter, ATP-binding component	0.0519276	2.20042	0.0357408	-2.37345	0.901244	-1.04742	0.0117492	-2.95873	0.148191	-1.75923	0.180396	1.68183	0.116557	1.70241	0.395514	1.30423	0.394147	-1.3053
	SMc03130	2.23	4.39	ClusterI		Conserved hypothetical protein, Xylose isomerase-like, TIM barrel	0.0347713	2.14306	0.0669345	-1.90636	0.86114	1.05891	0.0128729	-2.54668	0.241077	-1.48439	0.117729	1.71564	0.072548	1.62563	0.203233	1.37572	0.483181	-1.18166
	SMc01109		-1.78			metK, Probable S-adenosylmethionine synthetase	0.000188441	3.10897	0.00760325	-1.98445	0.28351	-1.27163	0.00367455	-2.1589	0.140429	-1.40193	0.0666108	1.53994	0.0108035	2.86171	0.0104517	2.88474	0.978741	1.00805
	SMc03157	-2.36	-1.78	Cluster III		metQ, Probable D-methionine-binding lipoprotein MetQ	0.00835516	2.09495	0.903193	1.02958	0.569878	1.14695	0.945167	1.01662	0.183362	1.39285	0.20452	1.37009	0.0341614	2.03134	0.0120864	2.51212	0.444368	1.23668
	SMc03158					metI, Probable D-methionine transport system permease protein	0.0176715	1.75956	0.270076	-1.26842	0.311465	1.24271	0.959283	1.01078	0.0645189	1.51974	0.0707055	1.50353	0.0293824	2.12347	0.0307998	2.10341	0.972566	-1.00953
	SMc01842	-1.72	-1.92	Cluster III		Probable transcriptional regulator	0.00505551	2.51306	0.0144974	-2.15678	0.952528	1.0165	0.316136	-1.32533	0.221079	1.4156	0.0375959	1.87614	0.00373159	3.92747	0.00581644	3.47537	0.695825	-1.13009
	SMc01843					metF, Probable 5,10-methylenetetrahydrofolate reductase oxidoreductase	0.00126697	3.01362	0.00410942	-2.53945	0.981002	-1.00643	0.0431981	-1.81462	0.882312	-1.04067	0.0566382	1.7437	0.00558846	4.29766	0.0245715	2.80504	0.263501	-1.53212
	SMc02755	-1.73	-2.01	Cluster III		Probable adenosylhomocysteinase	0.0105514	2.89427	0.0313544	-2.3533	0.733641	1.13014	0.179616	-1.64963	0.962237	-1.01713	0.193731	1.62186	0.0162021	4.3226	0.0773614	2.56339	0.282086	-1.68628
	SMc00641	-2.21				serA, Putative D-3-phosphoglycerate dehydrogenase	0.00205427	2.158	0.00140229	-2.24999	0.483434	1.15268	0.77491	1.05915	0.0480802	1.54093	0.0805767	1.45487	0.00049638	4.97865	0.00586109	2.67871	0.0393315	-1.8586
	SMb20939					exsC, 6-pyruvoyltetrahydropterin synthase, queuosine biosynthesis protein	0.0516415	2.40064	0.392672	-1.43242	0.978908	-1.011	0.961264	1.0203	0.313572	1.53161	0.335983	1.50114	0.0186767	3.4964	0.0209305	3.37558	0.931363	-1.03579
	SMb20940					exsB queC,Queuosine biosynthesis protein, probable succinoglycan biosynthesis regulator	0.0540214	2.31166	0.385841	-1.42354	0.755792	1.133	0.959582	-1.02051	0.232674	1.63761	0.215135	1.6712	0.0134669	3.07524	0.0138226	3.05404	0.983693	-1.00694
	SMc01946					livK, bra, Probable high-affinity branched-chain amino acid transport ATP-binding ABC transporter	8.93145e-07	4.47844	0.136574	1.29761	2.30105e-06	3.93533	1.85027e-07	-5.66962	0.000426586	2.19308	2.79937e-09	12.4339	0.0113702	-1.64924	0.000450977	2.61609	4.34e-05	4.31455
	SMc01947	-1.8	-2.76	Cluster III		Conserved hypothetical transmembrane protein	0.00283947	2.93477	0.333681	1.33673	0.00179817	3.15579	0.00256397	-2.98252	0.000981298	3.48048	3.22267e-06	10.3806	0.149785	-1.28828	0.000261942	3.22988	8.78e-05	4.16099
	SMc01948	-1.89	-1.89	Cluster III		livF, Probable high-affinity branched-chain amino acid transport ATP-binding ABC transporter	0.00149375	2.9755	0.873779	1.0442	0.0036435	2.61017	0.00160275	-2.9445	0.00101795	3.1516	2.38813e-06	9.27987	0.700351	-1.07302	0.000354539	3.53341	0.000263188	3.79142
	SMc01949	-1.58				livG, Probable high-affinity branched-chain amino acid transport ATP-binding ABC transporter	0.000506813	3.47146	0.139542	1.51932	0.000915338	3.17265	0.00164845	-2.90682	0.00100893	3.12663	2.41981e-06	9.08853	0.363659	-1.23293	0.000887155	3.66498	0.00039844	4.51864
	SMc01950	-1.88	-1.92	Cluster III		livM,	0.00147305	3.1265	0.542354	1.19048	0.00265676	2.85506	0.00124771	-3.20848	0.00406269	2.6767	5.30671e-06	8.58813	0.453114	-1.15362	0.000682761	3.1307	0.000361353	3.61164
	SMc01951	-2.22	-2.39			livH	0.000677836	3.45622	0.49115	1.2141	0.00116562	3.17659	0.000420026	-3.72954	0.00418301	2.61947	2.43752e-06	9.76943	0.162633	-1.30826	0.000863735	2.81391	0.000248057	3.68133
	SMc01609		1.68			ribH2, Putative 6,7-dimethyl-8-ribityllumazine synthase	0.000452212	4.0061	0.512929	-1.21648	0.960298	-1.01488	5.9131e-06	-9.24223	3.12797e-07	-18.9702	0.029265	-2.05255	0.180061	-1.89203	0.00859962	-5.01482	0.0595355	-2.65049
Cluster II	SMc01580	3.52	4.37	Cluster II		Conserved hypothetical protein	0.00200628	-2.84371	0.511555	-1.19721	0.430224	1.24259	0.833875	1.05869	0.609636	-1.14969	0.474336	-1.21717	0.0368322	-2.33217	0.00363579	-4.31191	0.100348	-1.84888
	SMc01855	3.73				Putative membrane-bound lytic transglycosylase, signal peptide	0.00105918	-2.01685	0.437202	-1.14062	0.168604	1.27106	0.296378	1.1957	0.449535	-1.13652	0.0855573	-1.35894	0.0906513	-1.49025	0.00166674	-2.91333	0.0147812	-1.95493
	SMc02052	1.91	2.93	Cluster II		Putative membrane-bound lytic transglycosylase, signal peptide	0.0288159	-4.04904	0.981648	1.01332	0.89732	-1.07707	0.000674616	12.9216	0.883543	-1.08794	0.000521079	-14.0579	0.177311	3.16091	0.104037	-4.22838	0.013752	-13.3655
	SMc02278	1.78	2.64	Cluster II		Conserved hypothetical protein	0.00445917	-2.08686	0.356942	1.22375	0.537225	1.14325	0.286137	1.26526	0.083122	-1.48941	0.0109334	-1.88449	0.00771451	-1.97525	0.000324759	-3.57157	0.0141514	-1.80817
	SMb21440	2.53	3.2	Cluster II		Conserved hypothetical protein, signal peptide	0.049979	-2.51756	0.316359	1.55741	0.497553	1.34501	0.462295	1.37954	0.568879	-1.28172	0.203452	-1.76818	0.00611587	-2.83925	0.00104935	-4.43796	0.127183	-1.56308
	SMb21026	2.74				Hypothetical protein	0.0109932	-2.07761	0.691962	-1.10386	0.925954	1.02337	0.846824	-1.04923	0.0147136	-1.99974	0.0212076	-1.90591	0.00881799	-1.92855	0.000157171	-4.2326	0.00382958	-2.19471
	SMc00784	-2.66	-2.1	Cluster III		fbpA, Fe3+ ABC transporter	0.0432037	-2.16416	0.075523	1.94363	0.000297756	-5.56081	0.0734368	1.95432	0.253845	-1.50593	0.00822003	-2.94308	0.0653415	-2.05222	0.135993	1.73273	0.00734727	3.55595
	SMa2400	-4.41	-3.9	Cluster III		RhbA diaminobutyrate-pyruvate aminotransferase	0.223563	-2.92684	0.0227193	8.8954	0.0250813	-8.5046	0.0468631	6.38101	0.729482	-1.34475	0.0245938	-8.58084	0.0396419	-3.84862	0.188227	2.14662	0.0063332	8.26153
	SMa2402	-2.08	-1.62	Cluster III		RhsB L-2,4-diaminobutyrate decarboxylase	0.176258	-3.15255	0.0401071	6.28829	0.0351428	-6.66483	0.037005	6.51532	0.909226	-1.0975	0.0299244	-7.1506	0.0874891	-2.76578	0.211251	2.00957	0.0138196	5.55805
	SMa2404	-2.1	-2.29	Cluster III		RhbC rhizobactin siderophore biosynthesis protein	0.198696	-2.97462	0.037756	6.49269	0.0410083	-6.2597	0.0514037	5.66026	0.856646	-1.15939	0.0368523	-6.56247	0.0528302	-3.44726	0.324945	1.7355	0.0131682	5.98272
	SMa2406	-3.08	-2.34	Cluster III		RhbD Rhizobactin siderophore biosynthesis protein	0.102236	-4.04078	0.0168836	8.91984	0.00897505	-11.6677	0.0124131	10.1663	0.860724	-1.15199	0.00889648	-11.7114	0.0523235	-3.50274	0.152144	2.34369	0.00670051	8.20933
	SMa2408	-4.95	-4.92	Cluster III		RhbE Rhizobactin siderophore biosynthesis protein	0.166748	-3.2539	0.0374305	6.52091	0.0241804	-7.89649	0.031943	6.9921	0.968458	-1.03289	0.0296692	-7.22207	0.071905	-3.16805	0.192998	2.17038	0.010737	6.87587
	SMa2410	-4.85	-4.57	Cluster III	+	RhbF Rhizobactin siderophore biosynthesis protein RhsF	0.15937	-3.2372	0.0433646	5.85885	0.0223286	-7.7868	0.0395515	6.09713	0.841664	-1.17332	0.0272528	-7.15387	0.053041	-3.05535	0.207666	1.92731	0.00880732	5.88859
	SMa2412	-2.86	-2.41	Cluster III		RhrA transcriptional activator	0.0949124	-1.64649	0.169258	1.49525	0.00133176	-3.13661	0.0496936	1.82251	0.454349	-1.23698	0.0120213	-2.25441	0.399925	-1.23273	0.110018	1.54175	0.0319896	1.90055
	SMa2414	-3.19	-3.12	Cluster III		RhtA Rhizobactin receptor precursor	0.155756	-2.73188	0.00792315	8.24766	0.0102872	-7.51321	0.00970047	7.67241	0.917907	1.07234	0.0117963	-7.15482	0.0875854	-2.67116	0.0574059	3.09665	0.00464605	8.27163
	SMa2339	-4.45	-3.54	Cluster III		Siderophore biosynthesis protein	0.139981	-2.62523	0.0453582	3.91064	0.0221589	-4.96961	0.015861	5.54939	0.807619	1.16418	0.025128	-4.76676	0.134518	-2.01591	0.0960474	2.22478	0.0100718	4.48497
	SMb21429					Iron-chelate-transporting ATPase, AAA+ ATPase, core	0.0384946	-1.74551	0.0672346	1.61973	8.06823e-05	-4.04632	0.00252278	2.48741	0.929383	-1.02193	0.00214073	-2.54196	0.561629	-1.17186	0.0263857	2.12928	0.0121993	2.49521
	SMb21430					Putative iron ABC transporter permease, Bacterial transport system permease protein	0.0933076	-1.68173	0.0959507	1.6739	0.000300536	-4.18154	0.00449408	2.70237	0.665586	1.13468	0.0102131	-2.38162	0.895107	-1.03896	0.0112881	2.72409	0.00958505	2.83023
	SMb21431	-2.66	-2.03	Cluster III		Hypothetical protein, possibly C terminus of iron ABC transporter periplasmatic solute-binding protein, Periplasmic binding protein	0.161217	-1.80911	0.0580042	2.2979	0.000108159	-9.40459	0.0238294	2.79201	0.658963	-1.19682	0.0103005	-3.34154	0.299181	-1.60366	0.01452	4.10677	0.00395446	6.58585
	SMb21432	-2.87	-2.57	Cluster III		Putative iron uptake ABC transporter periplasmic solute-binding protein precursor, Periplasmic binding protein	0.148701	-1.83328	0.0346966	2.54747	0.000196497	-7.93485	0.0243212	2.74908	0.603289	-1.23319	0.0090427	-3.39013	0.218717	-1.75243	0.024146	3.39929	0.00472398	5.95702
	SMc01510	-3.06	-2.1	Cluster III		hmuV, Putative hemin transport protein, AAA+ ATPase, core; ABC transporter, hemin import, HmuV	0.0688644	-2.30761	0.0910604	2.15719	0.000977777	-6.12392	0.0234667	2.96146	0.577898	-1.27043	0.0081241	-3.76231	0.15391	-1.53585	0.0390266	1.99744	0.0053089	3.06777
	SMc01511	-1.8				hmuU, Putative hemin transport system permease transmembrane protein, Bacterial transport system permease protein	0.0971994	-2.14987	0.0746989	2.29425	0.00106867	-6.17845	0.0380267	2.69555	0.537135	-1.31038	0.0117891	-3.53219	0.0745514	-1.97289	0.0476522	2.18713	0.00354885	4.31496
	SMc01512	-2.27	-2.21	Cluster III		hmuT, Putative hemin binding periplasmic transmembrane protein, Periplasmic binding protein	0.117808	-2.37762	0.0212127	3.90291	0.00102456	-9.13746	0.0284408	3.59605	0.380492	-1.59682	0.00526661	-5.74223	0.0656698	-2.73879	0.102708	2.36901	0.00586955	6.48823
	SMc01513	-5	-4.41	Cluster III		hmuS, Putative hemin transport protein, Haemin-degrading	0.0926857	-2.42241	0.0248235	3.46154	0.00123515	-7.63991	0.0170019	3.82257	0.453579	-1.45519	0.00404611	-5.56258	0.0895192	-2.23317	0.117268	2.06693	0.00844677	4.61583
	SMc01747	-4.08	-2.99	Cluster III		hmuP, Regulatory protein that modulates hemin acquisition by regulating shmR transcription.	0.0804961	2.95953	0.00591011	6.6691	0.000229079	-19.0101	0.00312496	8.11951	0.575698	-1.38687	0.00110852	-11.2607	0.114857	-2.55874	0.0288833	4.29154	0.00332235	-10.9809
	SMc02726	-5.68	-4.91	Cluster III		shmR, Hemin-binding outer membrane receptor, TonB-dependent haemoglobin/transferrin/lactoferrin receptor	0.173691	-2.64877	0.0182484	6.29017	0.0226087	-5.81773	0.0296871	5.26517	0.778712	-1.21356	0.017478	-6.3896	0.0490067	-2.96463	0.182509	1.94513	0.00737724	5.76658
	SMc01657					fhuA2, Putative ferrichrome-iron receptor precursor protein, TonB-dependent siderophore receptor	0.116136	-3.11581	0.0234952	5.70096	0.00411698	-10.7139	0.0327441	5.04912	0.893132	-1.09646	0.025464	-5.53616	0.0585945	-3.4618	0.081035	3.05346	0.00444415	10.5705
	SMc01658	-3.16	-2.57			Putative ferric iron reductase, Ferric iron reductase	0.08508	-3.42092	0.0363706	4.68077	0.00283319	-11.5838	0.036295	4.68428	0.81827	-1.1664	0.0236072	-5.46376	0.0789852	-3.21308	0.108508	2.83098	0.00713659	9.09617
	SMc01659					Putative ABC transporter, periplasmic component, Periplasmic binding protein	0.125719	-2.10942	0.0505909	2.67823	0.0165386	-3.534	0.0593326	2.5717	0.860885	-1.08459	0.0430704	-2.78925	0.0493404	-2.10849	0.0604612	2.01521	0.00311238	4.24906
Cluster III	SMa0228	-2.23	-2.99			gdhA, NADP-specific glutamate dehydrogenase	0.975123	-1.0051	0.0170095	-1.55593	0.61733	1.08535	0.173295	1.26009	0.000500194	2.12356	0.00672256	1.68524	0.00294144	2.11503	0.00379011	2.03617	0.815017	-1.03873
	SMa0312	1.7				hypothetical protein	0.0848512	2.3496	0.128622	2.10066	0.754933	1.15633	0.0257385	-3.18075	0.00223816	-5.80628	0.21041	-1.82544	0.0502907	-2.99951	0.0524357	-2.95837	0.976495	1.01391
	SMa0612	2.18	2.56	Cluster II	+	fixN3	0.310767	-1.25815	0.0615115	1.56443	0.82127	1.05138	0.690627	-1.09251	0.0993561	-1.47339	0.193259	-1.34863	0.0404748	-2.07975	0.0555316	-1.9475	0.823071	1.06791
	SMa0744	-2.38				groEL2 chaperonin	0.803602	1.03957	0.000467528	-2.06649	0.113539	-1.29763	0.324806	-1.16965	0.527595	1.10439	0.119323	1.29175	0.0109142	1.87024	0.133037	1.34889	0.106647	-1.3865
	SMa1081	3.65	4.38	ClusterI		hypothetical protein	0.0588989	-4.27117	0.20744	2.52706	0.986862	-1.01177	0.0246419	5.9686	0.0199905	6.45849	0.911601	1.08208	0.533911	-1.74317	0.62182	1.54934	0.282832	2.70075
	SMa1683		3.88			Arylsulfatase	0.963765	-1.01228	0.123792	1.54568	0.741623	1.09284	0.300649	-1.32922	0.00531761	-2.44304	0.0392327	-1.83796	0.106885	-1.95494	0.0418737	-2.48916	0.520103	-1.27327
	SMa1746	-3.13	-2.61	Cluster III		ABC transporter, periplasmic solute-binding protein, Fe3+-siderophore transport system	0.068253	-1.6044	0.231598	1.34629	0.000830345	-2.84021	0.0242053	1.83723	0.735532	1.08501	0.045459	-1.69329	0.545737	-1.15696	0.0265194	1.94605	0.0118787	2.25151
	SMa1961	2.92	2.22	Cluster II	+	polyhydroxybutyrate depolymerase	0.697587	-1.06117	0.0304272	1.44181	0.106296	-1.29755	0.282212	1.18288	0.00140389	-1.85069	0.000203538	-2.18914	0.338197	-1.18806	0.0484855	-1.5053	0.202919	-1.26702
	SMa2361	-1.84	-1.75			Basic membrane lipoprotein	0.00376489	1.53816	0.901002	1.01539	0.0537887	1.29299	3.12685e-05	-2.17299	0.165685	-1.19412	0.000319211	1.81975	0.0461221	-1.44222	0.963887	-1.00692	0.0491673	1.43231
	SMb20047		1.63			Hypothetical protein	0.0232742	1.27485	2.33897e-06	2.1874	6.35219e-05	1.74944	0.542566	1.06031	0.00331867	-1.40658	0.00107272	-1.4914	0.00586922	-1.63569	0.00149217	-1.91687	0.227298	-1.17191
	SMb20204	2.15	3.65	Cluster II		pqqA, putative pyrroloquinoline quinone synthesis protein A	0.314464	-1.61544	0.236163	1.76772	0.182595	-1.90835	0.487988	1.38661	0.0175498	-3.51487	0.00465568	-4.87374	0.313833	-1.97735	0.145377	-2.82247	0.586998	-1.4274
	SMb20263	-2.23	-1.96	Cluster III		hypM, ABC transporter periplasmic hydroxyproline-binding protein, Bacterial extracellular solute-binding protein, family 3	0.818879	1.06472	0.204736	-1.43229	0.254183	1.3783	0.574487	-1.16723	0.000294343	3.84773	0.000114883	4.49118	0.416287	1.36826	0.0208428	3.05625	0.0665899	2.23368
	SMb20265	-1.84	-1.7			hypP, Hydroxyproline ABC transporter, permease component, Binding-protein-dependent transport systems inner membrane component	0.869182	1.04537	0.172766	-1.46562	0.469625	1.21762	0.995682	-1.00146	0.00313545	2.64058	0.00310393	2.64443	0.283761	1.51264	0.04881	2.37883	0.245304	1.57263
	SMb20266					hypQ, Hydroxyproline ABC transporter ATP-binding protein, AAA+ ATPase, core	0.744388	1.07599	0.453826	-1.18523	0.655723	1.10556	0.979427	-1.0058	0.00362375	2.20553	0.00345292	2.21832	0.364393	1.30924	0.0382236	2.06821	0.146969	1.5797
	SMb20343	3	2.56	Cluster II		Putative isoquinoline 1-oxidoreductase, Aldehyde oxidase	0.0548998	1.75368	0.325366	-1.31112	0.00979147	2.24761	0.0132372	-2.1533	0.925188	1.02565	0.0110769	2.20855	0.773355	1.0664	0.348145	-1.2425	0.235312	-1.32501
	SMb20686	2.43	2.45	ClusterI		Putative DNA ligase, Predicted Ku, prokaryotic type	0.447134	-1.19642	0.145708	1.42619	0.993246	1.00197	0.261695	-1.30832	0.00401666	-2.24654	0.0354367	-1.71711	0.0375373	-2.25342	0.0175303	-2.69625	0.578384	-1.19652
	SMb20876	2.59	3.24	ClusterI	+	Hypothetical protein, Protein of unknown function DUF1045	0.0655712	1.73875	0.00439534	-2.5989	0.822821	-1.06448	0.00263544	-2.80474	0.76517	-1.087	0.0046143	2.58025	0.178976	1.59679	0.174715	1.60548	0.9865	1.00544
	SMb20909		2.22	ClusterI		Hypothetical protein	0.305404	1.30516	0.410124	-1.23652	0.124992	-1.50725	0.0867554	-1.59048	7.15979e-05	-4.34819	0.00163082	-2.73389	0.952941	-1.01987	0.0348231	-2.38357	0.0377973	-2.33713
	SMb20945	2.3	2.92	Cluster II		exoF1, Periplasmic protein involved in polysaccharide export IP Polysaccharide export protein	0.19998	-1.31119	0.847831	1.03995	0.786245	1.05696	0.787328	1.05666	0.00636639	-1.93245	0.00382622	-2.04194	0.164704	-1.32513	0.00144067	-2.68646	0.0073508	-2.02732
	SMb20946	1.77	2.17	Cluster II		Exopolysaccharide production protein, probable sugar transferase involved in lipopolysaccharide synthesis, regulated by ExoR	0.282574	-1.45142	0.426017	1.31371	0.896241	-1.0451	0.814368	-1.08272	0.0100044	-2.74945	0.0156246	-2.53939	0.034363	-2.07728	0.0020941	-3.99017	0.0508712	-1.92087
	SMb20957	2.22	2.19	Cluster II		exoA, Glycosyltransferase, succinoglycan biosynthesis protein, Glycosyl transferase, family 2	0.190069	-1.39879	0.115168	1.5074	0.695234	1.10183	0.451708	1.20677	0.0460479	-1.71177	0.0110139	-2.06572	0.0475567	-1.81409	0.0061898	-2.68804	0.152125	-1.48176
	SMb20959	3.47	3.72	Cluster II		exoO, Probable exopolysaccharide biosynthesis protein IP Glycosyl transferase, family 2	0.0790919	-1.52112	0.0976224	1.48094	0.44667	1.18765	0.238402	1.31156	0.0659738	-1.55602	0.00678521	-2.04081	0.0151894	-1.67299	0.00065303	-2.68743	0.0212065	-1.60637
	SMb20960	3.16	3.55	ClusterI		exoN, UDPglucose pyrophosphorylase, Nucleotidyl transferase	0.0424903	-1.83841	0.137604	1.53248	0.956296	1.01513	0.512463	1.19856	0.0279049	-1.95591	0.0079918	-2.34427	0.00444952	-2.26203	0.000519336	-3.46803	0.0597548	-1.53315
	SMb21170		1.97	ClusterI		phnN nitR, Guanylate kinase, regulates hmgA, Guanylate kinase; Phosphonate metabolism, 1,5-bisphosphokinase (PRPP-forming) PhnN	0.245136	1.35944	0.0170616	-2.00416	0.87731	-1.04042	0.0938594	-1.57962	0.531353	1.17581	0.0298176	1.85733	0.0802696	1.79112	0.114668	1.66772	0.805459	-1.07399
	SMb21171	1.73	2.89	ClusterI		phnM, Putative hydrolase, Phosphonate metabolism PhnM	0.0906457	1.63701	0.00530262	-2.4841	0.542399	1.1829	0.0110314	-2.23473	0.779758	1.07963	0.00648671	2.41267	0.0670219	1.83857	0.153912	1.56051	0.569727	-1.17819
	SMb21174					phoT, Phosphate uptake ABC transporter permease, Binding-protein-dependent transport systems inner membrane component	0.137608	2.28962	0.0245725	-3.81087	0.649811	1.27437	0.0120342	-4.65797	0.968843	1.02098	0.0111746	4.7557	0.131579	1.8172	0.14194	1.78339	0.958027	-1.01896
	SMb21175	1.81	5.92	ClusterI		phoE, Phosphate uptake ABC transporter permease, Binding-protein-dependent transport systems inner membrane component	0.117956	2.64954	0.0286562	-4.21276	0.722112	1.23449	0.0084764	-6.16376	0.722932	-1.23368	0.0166339	4.99623	0.169383	1.80948	0.188776	1.75573	0.939294	-1.03061
	SMb21176		4.01	ClusterI		phoD, Phosphate uptake ABC transporter periplasmic solute-binding protein precursor, Phosphonate-binding periplasmic protein	0.190819	2.46727	0.133354	-2.85412	0.901415	1.0859	0.0190438	-5.83324	0.466883	-1.63142	0.0741393	3.57556	0.560259	1.17462	0.296179	1.34812	0.616684	1.14771
	SMb21177	2.56	4.65	ClusterI	+	phoC, Phosphate uptake ABC transporter ATP-binding protein, AAA+ ATPase, core; ABC transporter, phosphonate import, PhnC	0.108804	2.72585	0.136431	-2.51921	0.766923	1.19186	0.0126373	-5.44772	0.442345	-1.58389	0.0541578	3.43946	0.504764	1.27312	0.318749	1.44784	0.718616	1.13724
	SMc00033		2.72			Diguanylate cyclase/phosphodiesterase, Cystathionine beta-synthase, core; Oxygen sensor diguanylate cyclase/c-di-GMP phosphodiesterase	0.184052	1.90308	0.208641	-1.83415	0.910925	-1.05354	0.0312706	-3.04337	0.125743	-2.1197	0.443562	1.43576	0.678063	1.13365	0.738818	-1.1057	0.462149	-1.25348
	SMc00045	2.41	2.13	Cluster II		cycF, Probable Cytochrome c556, Cytochrome c and b562; Cytochrome c prime, subgroup	0.42003	-1.2241	0.00934559	-2.11383	0.0188739	1.92863	0.00304699	-2.44855	0.66642	-1.11294	0.00687841	2.20006	0.0881579	-1.43839	0.0017911	-2.58874	0.01665	-1.79975
	SMc00137		1.58	ClusterI		usg1, Conserved hypothetical protein, Usg-like	0.138528	-1.59293	0.020943	2.17988	0.445382	-1.2605	0.47872	-1.23926	0.0405333	-1.961	0.143735	-1.58239	0.00721868	-4.31921	0.0467043	-2.49976	0.186658	1.72785
	SMc00171	2.67	4.07	ClusterI	+	Phospholipase C, Metallophosphoesterase	0.26735	1.37823	0.0269309	-2.00342	0.730722	-1.10204	0.00727207	-2.4344	0.338136	-1.31671	0.0457412	1.84884	0.536223	1.13987	0.515085	1.14801	0.972722	1.00714
	SMc00320	-1.95	-2.05	Cluster III		rbfA, Probable ribosome-binding factor A, rRNA processing protein, Ribosome-binding factor A	0.486692	1.21352	0.149594	-1.51462	0.468062	1.22394	0.464956	1.22571	0.0251767	1.99229	0.0967921	1.62542	0.0262899	2.2761	0.0310734	2.19595	0.902554	-1.0365
	SMc00401	-3.19				Conserved hypothetical protein, Protein of unknown function DUF1111	0.0541304	-1.67199	0.338834	1.27113	0.000365717	-3.25483	0.0360282	1.7655	0.153091	-1.44389	0.00216547	-2.5492	0.414985	-1.20891	0.160565	1.41465	0.0480549	1.71019
	SMc00402	-1.9				Hypothetical signal peptide protein	0.28774	-1.62192	0.0383708	2.74847	0.00034221	-8.56333	0.116772	2.08506	0.0724828	-2.35371	0.00327075	-4.90764	0.0771166	-2.22471	0.0818236	2.18921	0.00556818	4.87036
	SMc00566	-1.65				Hypothetical transmembrane protein	0.615134	1.12396	0.013557	-1.92418	0.588677	1.13406	0.706274	-1.09132	0.0195485	1.84007	0.00955006	2.00811	0.0333145	1.99782	0.063568	1.7712	0.649338	-1.12795
	SMc00578	4.45	5.34	ClusterI		Hypothetical protein	0.00551753	1.50467	0.000311741	-1.83071	0.0962474	1.24418	0.00715888	-1.47928	0.0143688	1.41361	5.38526e-05	2.09112	0.00832435	1.87971	0.011285	1.80217	0.805084	-1.04303
	SMc00618		1.65		+	ppk, Putative polyphosphate kinase, Polyphosphate kinase	0.31012	1.35642	0.0150272	-2.26052	0.962636	1.01385	0.00982088	-2.41442	0.431377	-1.26392	0.0439941	1.91026	0.385989	1.25117	0.975051	1.00785	0.401735	-1.24143
	SMc00620		1.79	ClusterI	+	Hypothetical signal peptide protein	0.0677195	2.21321	0.0185554	-2.9354	0.636749	1.21132	0.00670986	-3.64607	0.885228	-1.06008	0.00882165	3.43944	0.151319	1.73027	0.151196	1.73061	0.999547	1.0002
	SMc00737	3.11	3.81	ClusterI		Conserved hypothetical protein	0.855545	-1.05327	0.184858	-1.48072	0.285615	-1.36593	0.0231806	-2.0663	0.0653645	-1.76094	0.57715	1.17341	0.213222	-1.44673	0.278619	-1.3715	0.847078	1.05486
	SMc00772		2.43	ClusterI	+	potH, Probable putrescine transport system permease, Binding-protein-dependent transport systems inner membrane component	0.0517527	1.38438	0.536345	-1.10062	0.309299	1.17339	0.00211972	-1.79859	0.307837	1.17398	0.0003294	2.11152	0.362963	-1.18864	0.180183	1.30504	0.0464762	1.55123
	SMc00819	4.37	5.21	ClusterI	+	katA, Catalase	0.200554	1.33533	0.00611405	-2.0315	0.116242	1.43542	0.000161736	-3.16321	0.470193	-1.17259	0.000562443	2.69762	0.370284	-1.18172	0.219883	-1.26637	0.702169	-1.07163
	SMc01022	2.46				Putative cytochrome B transmembrane protein, Cytochrome B561, bacterial	0.85473	-1.10016	0.397641	1.56448	0.877458	-1.08369	0.096539	-2.50923	0.00428983	-5.99998	0.11325	-2.39116	0.014672	-4.28073	0.00669848	-5.68985	0.531698	-1.32918
	SMc01122	-2.13	-2.32	Cluster III		Conserved hypothetical, Glyoxalase/bleomycin resistance protein/dioxygenase protein	0.522337	1.10792	0.131006	-1.28668	0.708336	-1.06139	0.71124	1.06073	2.96528e-05	2.74505	5.22174e-05	2.58789	0.0277477	1.56176	0.000273585	3.22295	0.00334658	2.06367
	SMc01127	2.93	4.28	ClusterI		olsB, Protein required for first step of ornithine-containing lipid biosynthesis (N-acylation of ornithine forming lyso-ornithine lipid)	0.3614	1.28608	0.0117378	-2.19695	0.985788	1.00483	0.00570455	-2.43552	0.62896	-1.14051	0.01432	2.13546	0.539241	1.15602	0.550352	1.15132	0.985985	-1.00409
	SMc01266	2.4	2.83	Cluster II		Conserved hypothetical protein, Protein of unknown function DUF444	0.473931	-1.15806	0.0553397	1.52379	0.4084	1.18536	0.572638	-1.12202	0.0118045	-1.80144	0.0344312	-1.60554	0.025959	-2.03431	0.0097477	-2.46169	0.459939	-1.21009
	SMc01267	2.08	2.46	Cluster II		Conserved hypothetical protein, PrkA serine kinase; PrkA AAA	0.431927	-1.23143	0.0582825	1.70869	0.708267	1.10307	0.372418	-1.26767	0.00925064	-2.20922	0.0508034	-1.74274	0.025701	-2.6777	0.0218118	-2.79407	0.902868	-1.04346
	SMc01319	-2.84	-2.35			rplJ, Probable 50S ribosomal protein L10 (L8), Ribosomal protein L10	0.440791	1.13032	0.0277195	-1.46922	0.0194196	1.51346	0.451836	1.12692	0.000494449	2.06621	0.00194411	1.83349	0.00994832	2.05783	0.0288974	1.7429	0.425708	-1.18069
	SMc01605	2.3	3.33	ClusterI	+	Putative periplasmic binding ABC transporter, Bacterial extracellular solute-binding protein, family 1	0.166315	1.45417	0.72351	1.09639	0.111403	1.54745	0.00532985	-2.36869	0.392571	1.25275	0.00106761	2.96738	0.0654311	-1.79616	0.593893	1.15779	0.0306343	2.07957
	SMc01606		2.23	ClusterI		Transport system permease, Binding-protein-dependent transport systems inner membrane component	0.220276	1.22471	0.546066	-1.10227	0.21033	1.23054	0.00374061	-1.75434	0.153334	1.2699	0.000257331	2.22784	0.216097	-1.3065	0.244011	1.28375	0.0368273	1.67723
	SMc01632	-2.11				Substrate-binding periplasmic protein precursor, Bacterial extracellular solute-binding protein, family 1; Twin-arginine translocation pathway signal	0.00454041	1.67627	0.025447	1.4601	0.130632	1.27228	0.00050348	-2.01249	0.134363	1.26906	3.84362e-05	2.55396	0.0294286	-1.83035	0.0695864	1.59812	0.00233609	2.92512
	SMc01780	1.73	1.6	Cluster II		hppA, Putative pyrophosphate-energized proton pump, Inorganic H+ pyrophosphatase	0.960742	1.01407	0.597973	-1.16246	0.222799	-1.4295	0.0305755	-1.97583	0.0270677	-2.01268	0.948087	-1.01865	0.20449	-1.69047	0.43185	-1.36441	0.582428	1.23897
	SMc01788	2.08	3.07	ClusterI		Hypothetical protein	0.0908597	-1.74429	0.407259	1.2968	0.856164	-1.05765	0.666632	-1.14297	0.0121325	-2.44213	0.0274622	-2.13664	0.0110098	-2.70841	0.00218835	-4.07698	0.187146	-1.5053
	SMc01820	-2.93	-2.28	Cluster III	+	Putative N-carbamyl-L-amino acid amidohydrolase	0.00104434	1.68803	0.0245944	-1.36791	0.0313447	1.34603	6.24719e-07	-3.1835	0.0423577	1.31911	6.01748e-08	4.19938	0.0182012	-1.45428	0.00770463	1.58026	0.000377921	2.29814
	SMc01847	3.18	6.2	ClusterI		btaB, S-adenosylmethionine : diacylgycerolhomoserine-N-methyltransferase, Methyltransferase type 11	0.215133	1.41406	0.00516679	-2.46679	0.636949	1.13677	0.00863188	-2.2924	0.908673	1.0315	0.00694501	2.36461	0.111829	1.55375	0.342563	1.27607	0.437181	-1.2176
	SMc01848	2.41	5.15	ClusterI	+	btaA, Protein required for diacylglyceryl-N,N,N-trimethylhomoserine biosynthesis	0.133975	1.84549	0.0220622	-2.72328	0.748767	1.13308	0.00459011	-3.76113	0.513152	-1.29293	0.0160171	2.909	0.384127	1.30008	0.387465	1.29753	0.994626	-1.00196
	SMc01869	-2.33	-1.96	Cluster III		Probable MFS permease, Citrate-proton symport; General substrate transporter; Major facilitator superfamily	0.170125	1.46547	0.0278167	-1.92548	0.698616	1.10945	0.561683	-1.16918	0.0331131	1.87804	0.0109939	2.19577	0.0563402	2.29586	0.0479328	2.39395	0.909338	1.04272
	SMc01907	1.73	2.29	ClusterI	+	Hypothetical transmembrane protein, WD40/YVTN repeat-like	0.257194	1.79098	0.0848831	-2.50927	0.867646	-1.08698	0.0207253	-3.68359	0.326305	-1.65092	0.127291	2.23124	0.352076	1.26892	0.577549	1.14913	0.689135	-1.10425
	SMc01965	-1.62	-2.09	Cluster III		Spermidine/putrescine ABC transporter ATP-binding subunit, AAA+ ATPase, core; Spermidine/putrescine ABC transporter ATP-binding subunit; Molybdate/tungstate binding	0.00167498	1.88816	0.943531	-1.01148	0.00148066	1.90876	0.00798417	-1.65055	0.0128479	1.58519	5.37342e-05	2.61643	0.508945	1.14728	0.0710211	1.53526	0.187193	1.33817
	SMc02061	-2.05				bioS, Biotin-regulated protein	0.0307909	1.6883	0.0388563	-1.64276	0.822602	1.05028	0.409837	-1.20059	0.302872	1.25916	0.0775163	1.51174	0.0217044	2.24487	0.0459772	1.93286	0.589559	-1.16142
	SMc02111	2.1	3.11	ClusterI		Conserved hypothetical protein, Phasin	0.431272	-1.30798	0.265799	1.4693	0.667833	-1.15606	0.664402	1.15792	0.0339511	-2.20091	0.0149593	-2.54848	0.278239	-1.69249	0.0684711	-2.6609	0.344888	-1.57218
	SMc02145					Truncated pstC'	0.176629	2.26857	0.480973	-1.51433	0.955153	-1.03331	0.0397171	-3.72864	0.0720985	-3.08067	0.743712	1.21034	0.803739	-1.07184	0.336805	-1.32152	0.462842	-1.23295
	SMc02146		3.58	ClusterI	+	Phosphate binding periplasmic protein	0.160559	2.43376	0.562533	-1.42498	0.958626	-1.032	0.0471178	-3.72601	0.100341	-2.88251	0.673659	1.29263	0.577945	-1.07416	0.253616	-1.16601	0.525142	-1.08551
	SMc02357	-3.17				Putative high-affinity branched-chain amino acid transport ATP-binding ABC transporter, AAA+ ATPase, core	0.000686731	1.75767	0.511054	-1.08793	0.00124111	1.68555	0.000136903	-1.98181	0.023681	1.38018	3.36724e-06	2.73525	0.821999	-1.0373	0.0417427	1.49485	0.030534	1.5506
	SMc02373	1.81	2.51	Cluster II		Hypothetical unknown protein	0.448894	-1.22149	0.0552638	1.72034	0.605412	1.14522	0.00622389	2.33022	0.155975	-1.47237	0.000416351	-3.43094	0.647512	1.11035	0.0160708	-2.05785	0.00899162	-2.28493
	SMc02374		2.77			Hypothetical unknown protein	0.648478	-1.08443	0.00144936	2.03871	0.565047	1.10802	0.00147105	2.03577	0.0325506	-1.52022	2.86611e-05	-3.09482	0.234094	-1.14701	0.000929399	-1.87114	0.00325873	-1.63132
	SMc02770	2.46	3.04	ClusterI		phaZ, Intracellular PHB depolymerase, PHB de-polymerase, C-terminal	0.293727	-1.21158	0.216193	1.25632	0.501162	-1.12888	0.142513	1.31564	0.000883682	-2.15324	6.63578e-05	-2.83289	0.493651	-1.20592	0.0119051	-2.49725	0.0298453	-2.07083
	SMc03124		2.52	ClusterI	+	Putative arginine ABC transporter, periplasmic solute-binding component	0.065052	2.81344	0.227314	-1.91206	0.881627	-1.08056	0.0177658	-4.04826	0.103916	-2.45061	0.343886	1.65194	0.222559	1.42948	0.434002	1.24627	0.620212	-1.14701
	SMc03127	3.5	5.98	ClusterI		Putative arginine ABC transporter, permease component	0.0613586	1.71837	0.00705493	-2.34095	0.573429	1.16396	0.00895115	-2.2635	0.553351	-1.17348	0.0276935	1.92889	0.0646505	1.65909	0.397593	1.22642	0.226259	-1.35279
	SMc03129	2.54	2.77	ClusterI		Conserved hypothetical protein, Glycerophosphoryl diester phosphodiesterase	0.046843	1.8861	0.10904	-1.6419	0.764443	1.09178	0.0282936	-2.04214	0.2726	-1.39009	0.204186	1.46907	0.055937	1.62036	0.209378	1.33238	0.374748	-1.21614
	SMc03857	-2.54				ffh, Probable signal recognition particle protein (fifty-four homolog), AAA+ ATPase, core; Signal recognition particle, SRP; Signal recognition particle, SRP54 subunit	0.383325	1.24133	0.0403533	-1.73147	0.15744	1.43369	0.922393	1.02405	0.0546056	1.6632	0.0651295	1.62413	0.0393591	2.07752	0.167845	1.54802	0.331649	-1.34206
	SMc03858	-3.95	-2.91			pheAa, Putative chorismate mutase, Chorismate mutase, bacteria	0.809117	1.05455	0.00795859	-1.98051	0.874045	-1.03544	0.672492	1.09766	0.307608	1.25754	0.539091	1.14565	0.0185298	2.26525	0.226687	1.41032	0.112816	-1.60619
	SMc03967	-2.71	-2.42	Cluster III		ruvC, Probable holliday junction endodeoxyribonuclease, Crossover junction endodeoxyribonuclease RuvC	0.462857	1.20034	0.990852	-1.00282	0.461629	1.20095	0.065793	1.62806	0.0343562	1.77643	0.723482	1.09113	0.0280915	2.00116	0.0500458	1.80296	0.680255	-1.10993
	SMc03971	3.27	3.15	ClusterI		mexF2, Probable multidrug-efflux system transmembrane protein, Sterol-sensing 5TM box; Acriflavin resistance protein	0.568713	1.09006	0.493384	-1.10955	0.429953	1.12771	0.000292789	-2.09712	0.000622796	-1.96451	0.664975	1.06751	0.0223662	-1.73564	0.00778729	-2.02947	0.419473	-1.16929
	SMc03972	1.96	2.22	Cluster II		mexE2, Putative multidrug efflux system transmembrane protein, Secretion protein HlyD	0.524729	1.16278	0.735876	-1.08272	0.902218	1.02931	0.00119386	-2.64024	0.00144074	-2.57689	0.917712	1.02459	0.0347285	-2.23217	0.022202	-2.46996	0.743534	-1.10653
	SMc03999	2.38	3.23	Cluster II		Hypothetical protein, Protein of unknown function DUF465	0.350346	-1.29088	0.122833	1.54667	0.730405	-1.09711	0.192663	-1.43715	0.0102547	-2.2233	0.122658	-1.54702	0.00640311	-2.84108	0.0113721	-2.5047	0.638845	1.1343
	SMc04048	1.84				Putative cytochrome C, Cytochrome c, monohaem	0.119248	1.49852	0.872021	-1.04048	0.952651	-1.01473	0.0236712	-1.86707	0.00286825	-2.45852	0.275974	-1.31678	0.382849	-1.22782	0.0879761	-1.55864	0.315821	-1.26943
	SMc04280	-2.05	-2.81	Cluster III	+	Hypothetical signal peptide protein	0.260704	-1.37725	0.918631	1.02869	0.79348	1.07529	0.0934521	-1.63898	0.0418891	-1.85429	0.657111	-1.13137	0.00908775	-2.31654	0.00331774	-2.83686	0.396058	-1.22461
	SMc04291	2.28				Putative L-sorbosone dehydrogenase (sndh) protein, Cyclic nucleotide-binding; Peptidase M14, carboxypeptidase A; Six-bladed beta-propeller, TolB-like	0.80193	1.13794	0.349357	1.63338	0.849563	-1.10258	0.105187	-2.41796	0.00786596	-4.97326	0.177858	-2.0568	0.0310993	-3.41253	0.0206861	-3.91681	0.763737	-1.14777
	SMc04292	1.8				cyaF3, Probable adenylate/guanylate cyclase, Adenylyl cyclase class-3/4/guanylyl cyclase; PEP-CTERM system TPR-repeat lipoprotein, putative	0.835098	1.04611	0.366301	1.22011	0.972943	-1.00737	0.10028	-1.45834	0.000893599	-2.53056	0.0231797	-1.73523	0.0776561	-1.73091	0.0161931	-2.35	0.280912	-1.35767
	SMc04317	2.33	5.94	ClusterI	+	ABC transporter, periplasmic solute-binding component	0.105182	2.02856	0.0657725	-2.26391	0.718956	1.16034	0.0128954	-3.24671	0.861202	-1.07476	0.0179627	3.02085	0.268383	1.4643	0.149123	1.67759	0.678881	1.14566
	SMc04346	-2.68	-2.15	Cluster III		ilvC, Ketol-acid reductoisomerase, Acetohydroxy acid isomeroreductase	0.0602842	1.47044	0.0563177	-1.48096	0.270269	1.23972	0.830594	1.04149	0.0489499	1.50274	0.0721046	1.44288	0.0126718	2.3517	0.0471464	1.83437	0.347201	-1.28202
	SMc03014	-2.95	-3.96	Cluster III		fliF, Flagellar M-ring transmembrane protein, Flagellar FliF M-ring protein; Type III secretion system lipoprotein HrcJ/YscJ	0.0736138	1.44095	0.0880901	-1.41339	0.749644	-1.06275	0.913785	1.02082	0.0313452	1.57479	0.0383372	1.54267	0.0223901	2.11553	0.00879512	2.55065	0.474709	1.20568
	SMc03017	-1.8				Conserved hypothetical protein	0.328448	1.15029	0.00768849	-1.55158	0.146839	-1.23762	0.0466375	1.35635	0.0110732	1.51026	0.449335	1.11348	0.00245068	2.32034	0.00417671	2.1269	0.623542	-1.09095
	SMc03019					fliG, Flagellar motor switch protein, Flagellar motor switch protein FliG	0.0772099	1.56434	0.0389497	-1.71004	0.632102	1.12046	0.807248	1.05945	0.0210409	1.84843	0.033268	1.74472	0.0108005	2.82593	0.0184642	2.49492	0.677504	-1.13268
	SMc03020					fliN, Flagellar motor switch protein, Surface presentation of antigens (SPOA) protein; Flagellar motor switch FliN	0.0304498	1.56351	0.0465996	-1.49811	0.59105	-1.10583	0.849103	1.03606	0.0803599	1.41625	0.111971	1.36695	0.00936162	2.52797	0.0101508	2.48562	0.947577	-1.01704
	SMc03021	-2.33	-2.87	Cluster III		fliM, Flagellar motor switch transmembrane protein, Surface presentation of antigens (SPOA) protein	0.0954466	1.44179	0.0198083	-1.72135	0.887426	-1.02967	0.595533	1.11656	0.0161042	1.76069	0.043785	1.57689	0.0126149	2.57888	0.0163535	2.43625	0.839859	-1.05854
	SMc03022	-2.32	-2.35	Cluster III		motA, Chemotaxis (motility protein A) transmembrane, Flagellar motor protein MotA	0.0196237	1.69008	0.0410782	-1.56228	0.73579	1.06966	0.81793	1.04695	0.0376065	1.57719	0.0573982	1.50646	0.011598	2.70073	0.0171568	2.47214	0.760574	-1.09246
	SMc03023	-2.28	-1.99			Conserved hypothetical protein, Protein of unknown function DUF1217	0.010704	1.76036	0.00650586	-1.85109	0.933432	-1.01611	0.491446	-1.14224	0.0261764	1.60806	0.00702466	1.83679	0.0112847	2.71164	0.0108998	2.73347	0.977819	1.00805
	SMc03024	-2.63	-2.26	Cluster III		flgF, Flagellar basal-body rod protein	0.0240932	1.63818	0.0298872	-1.60182	0.7352	-1.06847	0.880276	1.02987	0.054726	1.50252	0.0718058	1.45894	0.00738306	2.87808	0.0077951	2.84202	0.963791	-1.01269
	SMc03025					fliI, Flagellum-specific ATP synthase, Type III secretion system ATPase, FliI/YscN	0.0743809	1.35346	0.032743	-1.45309	0.786803	1.04377	0.488265	1.11711	0.0145648	1.5554	0.0538685	1.39235	0.00492109	2.05721	0.00576669	2.00841	0.890108	-1.0243
	SMc03026					Hypothetical transmembrane protein	0.165435	1.31001	0.0777625	-1.42278	0.923525	-1.01808	0.351144	1.19406	0.0899756	1.40097	0.399234	1.17328	0.00492375	2.15307	0.0147462	1.82138	0.381232	-1.18211
	SMc03027	-2.9	-3.1	Cluster III		flgB, Flagellar basal-body rod protein	0.0185191	1.69664	0.00717925	-1.87341	0.862292	-1.03501	0.629314	-1.10096	0.165776	1.33181	0.0722279	1.46627	0.00369181	2.85416	0.0085582	2.40009	0.476056	-1.18919
	SMc03028					flgC, Flagellar basal-body rod protein FlgC	0.112046	1.4232	0.0207764	-1.72889	0.443117	-1.17729	0.971607	1.00751	0.125291	1.40371	0.133034	1.39325	0.0097726	2.48116	0.0118247	2.38639	0.878337	-1.03971
	SMc03029	-1.75	-1.9	Cluster III		fliE, Flagellar hook-basal body complex protein	0.0134146	1.78158	0.0324707	-1.61929	0.961833	1.00979	0.552009	-1.12976	0.253736	1.27001	0.0952723	1.4348	0.00728306	2.5847	0.0157042	2.21614	0.542918	-1.16631
	SMc03030	-2.36	-2.61	Cluster III		flgG, Flagellar basal-body rod protein	0.0207161	1.73415	0.0466104	-1.582	0.665885	-1.09587	0.715178	-1.08034	0.188743	1.334	0.102601	1.44118	0.0114521	2.55716	0.0132933	2.47623	0.906047	-1.03268
	SMc03031	-1.65				flgA, Flagellar precursor transmembrane protein, SAF domain	0.039844	1.55552	0.00751536	-1.84964	0.801709	1.05045	0.965816	-1.00842	0.00768476	1.84539	0.00708551	1.86093	0.00553654	2.86546	0.00672911	2.74357	0.867271	-1.04443
	SMc03032	-1.74				flgI, Flagellar P-ring precursor transmembrane protein	0.018835	1.51166	0.00289812	-1.76353	0.453715	1.12515	0.82256	-1.03552	0.00189802	1.82728	0.00125882	1.89219	0.00329543	2.54178	0.00492228	2.3585	0.718606	-1.07771
	SMc03033					motE, MotE chaperone specific for MotC folding and stability, Flagellar motor switch protein FliG, alpha-helical	0.00903707	1.86841	0.0153256	-1.76459	0.71212	1.07893	0.744197	-1.06944	0.0233194	1.68591	0.0125631	1.80298	0.00951841	3.0977	0.0115491	2.94957	0.876255	-1.05022
	SMc03034					flgH, Flagellar L-ring protein precursor (basal body L-ring protein)	0.046724	1.45227	0.0233536	-1.54832	0.566995	1.10417	0.455366	1.13867	0.0192787	1.57562	0.0776606	1.38374	0.00655101	2.54961	0.0194877	2.06844	0.397793	-1.23262
	SMc03035	-2.32	-3.07			fliL, Flagellar transmembrane protein, Flagellar basal body-associated protein FliL	0.109228	1.54991	0.0742224	-1.64096	0.471141	1.2074	0.469795	1.2081	0.0299607	1.86533	0.112026	1.54401	0.0103935	3.05095	0.0287903	2.38261	0.446422	-1.28051
	SMc03036					fliP, Flagellar biosynthetic transmembrane protein, Type III secretion system inner membrane P protein	0.265548	1.43096	0.171459	-1.56253	0.425118	1.28832	0.655801	1.15055	0.0256682	2.18393	0.0587161	1.89816	0.0459021	2.57699	0.0768413	2.23582	0.719459	-1.15259
	SMc03039					flaD, Flagellin D, Flagellar hook-associated protein 3	0.0021377	1.65469	0.00775163	-1.5112	0.524381	-1.08853	0.0913116	-1.26804	0.838447	-1.02732	0.129645	1.23431	0.00714414	2.02362	0.0129746	1.85074	0.630675	-1.09341
	SMc03040					flaC, Flagellin C, Flagellar hook-associated protein 3	0.0699439	1.43826	0.00695032	-1.81089	0.2894	1.22445	0.811824	-1.04546	0.0688372	1.44065	0.0446468	1.50615	0.00835751	2.59575	0.0820071	1.6745	0.126403	-1.55016
	SMc03041					Conserved hypothetical protein, required for flagellum formation	0.0412859	1.53794	0.0621247	-1.47316	0.734921	1.06746	0.626132	1.09875	0.0116277	1.75078	0.0293097	1.59343	0.00896494	2.38512	0.00767108	2.45961	0.897451	1.03123
	SMc03042	-1.92				motB, Chemotaxis (motility protein B) transmembrane, Outer membrane protein, OmpA/MotB, C-terminal	0.0145453	1.54972	0.133666	-1.28021	0.0948121	1.32113	0.571778	1.09337	0.00345342	1.74603	0.0101176	1.59692	0.00535044	2.14591	0.00742903	2.03623	0.779858	-1.05386
	SMc03043	-1.82	-2.28	Cluster III		motC, Chemotaxis precursor (motility protein C) transmembrane	0.143763	1.37134	0.0724126	-1.48831	0.588425	1.1188	0.297603	1.24587	0.00766222	1.90719	0.0566266	1.53082	0.0086551	2.39541	0.00983593	2.33661	0.916765	-1.02517
	SMc03044		-1.6			fliK, FliK hook length control protein, Flagellar hook-length control protein	0.018706	1.50079	0.110086	-1.29409	0.615873	1.08	0.132113	1.27306	0.00410392	1.69602	0.0789646	1.33223	0.00230614	2.57181	0.00327028	2.41117	0.741419	-1.06662
	SMc03046					rem, Response regulator of exponential growth motility, Heavy metal response regulator; CheY-like	0.00143688	1.93218	0.0685124	-1.3777	0.848255	1.0318	0.217614	-1.23163	0.401912	1.14928	0.0507784	1.41549	0.00749076	2.16782	0.0100498	2.06347	0.809296	-1.05057
	SMc03047					flgE, Flagellar hook protein	0.036542	1.56141	0.0213526	-1.65051	0.841618	1.03943	0.978078	-1.00533	0.0610854	1.479	0.0581232	1.48689	0.0095038	2.63882	0.0220459	2.21071	0.519376	-1.19365
	SMc03048	-2.14	-2.01	Cluster III		flgK, Putative flagellar hook-associated protein, Flagellar hook-associated protein	0.0915148	1.54593	0.0270272	-1.81832	0.888285	1.03466	0.933298	1.02051	0.0598042	1.63816	0.0695253	1.60524	0.0231107	2.7268	0.037614	2.4113	0.723128	-1.13084
	SMc03049	-2.51	-2.35	Cluster III		flgL, Putative flagellar hook-associated protein, Flagellin, C-terminal; Putative flagellar hook-associated 3	0.120873	1.41311	0.0295273	-1.66772	0.811925	1.05167	0.888826	-1.03002	0.0512147	1.56596	0.0396061	1.61296	0.0300321	2.34362	0.040394	2.19128	0.8308	-1.06952
	SMc03050		2.13	ClusterI		flaF, Putative flagellin synthesis regulator, Flagellar FlaF	0.254941	1.29228	0.0322549	-1.6807	0.676287	-1.09611	0.774676	-1.06481	0.186792	1.35022	0.116244	1.43772	0.0313233	2.01577	0.0469037	1.86875	0.772797	-1.07867
	SMc03052	-1.65				flgD, Putative basal-body rod modification protein, Flagellar hook capping protein	0.0705052	1.38343	0.0242045	-1.52424	0.908446	1.01939	0.866043	-1.02858	0.142095	1.29297	0.10676	1.32993	0.0172235	2.08296	0.0421657	1.78415	0.51704	-1.16748
	SMc03053					fliQ, Putative flagellar biosynthetic transmembrane protein, Bacterial export protein FliQ, family 3	0.803405	1.0454	0.0226396	-1.57772	0.861945	-1.03148	0.24579	1.23723	0.0132055	1.65989	0.117873	1.34162	0.0111145	2.07795	0.0153545	1.96947	0.799666	-1.05508
	SMc03054					flhA, Probable flagellar biosynthesis transmembrane protein, Bacterial type III secretion FHIPEP	0.0509747	1.49687	0.113614	-1.37373	0.655354	1.08889	0.265309	1.24284	0.00568675	1.86811	0.048978	1.50309	0.00506014	2.65261	0.00553478	2.60404	0.937646	-1.01865
	SMc03057	-2.21	-1.65			Conserved hypothetical transmembrane protein	0.0500211	1.34411	0.00405875	-1.6173	0.708678	-1.05331	0.382937	1.13082	0.00286448	1.6596	0.0152849	1.46761	0.00122578	2.69209	0.00192846	2.47555	0.644719	-1.08747
	SMc02084	-1.67				exbD, Probable biopolymer transport transmembrane protein, Biopolymer transport protein ExbD/TolR	0.0660005	-2.04403	0.0270217	2.43514	0.000502745	-5.29157	0.0123978	2.82604	0.565511	-1.23232	0.00414764	-3.4826	0.08602	-1.83268	0.0508912	2.0515	0.00416665	3.75973
	SMc02085	-2.81	-2.24	Cluster III		exbB, Probable biopolymer transport transmembrane protein, MotA/TolQ/ExbB proton channel	0.0896033	-2.09492	0.0213487	2.88503	0.000995993	-5.64115	0.0143245	3.14497	0.595664	-1.24397	0.00520959	-3.91224	0.101353	-1.99652	0.0862686	2.08129	0.00725612	4.15534
	SMc01514	-4.67	-4.29	Cluster III		Conserved hypothetical protein	0.0841436	-2.95734	0.0156525	5.05258	0.000798485	-12.9353	0.0219788	4.54622	0.603247	-1.35981	0.00816468	-6.18197	0.0995373	-2.86472	0.0836655	3.06567	0.00697118	8.78229
	SMc01515					Hypothetical protein signal peptide, TonB, C-terminal	0.0798883	-3.04164	0.016684	5.032	0.00130012	-11.2966	0.0117411	5.61735	0.597331	-1.37095	0.00429573	-7.70112	0.0934979	-2.73398	0.0949012	2.71918	0.00734497	7.43421
	SMc01516	-2.48				Conserved hypothetical protein	0.129063	-2.43468	0.0153869	4.6687	0.00120773	-9.96362	0.021611	4.2237	0.477546	-1.49218	0.00554746	-6.30252	0.0648784	-2.7871	0.082186	2.57823	0.00486949	7.18576
	SMc01517	-2.38				Conserved hypothetical protein	0.137358	-2.68433	0.0171833	5.5494	0.00564314	-8.05106	0.0234212	5.00167	0.833902	-1.14216	0.0157562	-5.71272	0.103669	-2.7592	0.121287	2.59865	0.00983906	7.17021
	SMc01518	-1.74				Conserved hypothetical protein, Dimeric alpha-beta barrel	0.0627788	-1.94121	0.0286235	2.23484	0.00412443	-3.13509	0.0233778	2.31587	0.358247	-1.36206	0.00398328	-3.15435	0.0692899	-1.8223	0.511922	1.2085	0.0271424	2.20224
*	Clusters as defined in this paper
**	Changes in gene expression under phosphate limitation (log2 ratios) (Krol and Becker 2004 ).
***	Cluster I - Genes that showed phoB- dependent regulation induced by Pi stress; Cluster II - genes that showed phoB-independent or partially phoB-dependent regulation induced by Pi stress; Cluster III - genes that showed phoB-independent regulation repressed by phosphate stress.
****	Pho Box as identified by Krol and Becker (2004) and Yuan et al.( 2006)
