# Supplementary material for: Transcriptome Analysis of the Role of GlnD/GlnBK in Nitrogen Stress Adaptation by Sinorhizobium meliloti Rm1021
Source: PLoS One. 2013 Mar 13;8(3):e58028. doi: 10.1371/journal.pone.0058028 (PMC3596328; doi:10.1371/journal.pone.0058028)
Supplement: Table S6 — Genes that are differentially expressed under phosphate starvation. *Changes in gene expression under phosphate limitation (log2 ratios) [57]; **Pho Box as identified by Krol and Becker [57] and Yuan et al. [58]. (XLSX) [file pone.0058028.s006.xlsx]

## Sheet: Sheet1
ORF_ID	1021_Pi*	2011_Pi*	Putative_PhoBox**
SMc02862	-2.26	-2.05	Putative_PhoBox
SMc04280	-2.05	-2.81	Putative_PhoBox
SMc04239	1.66	2.11	Putative_PhoBox
SMc01907	1.73	2.29	Putative_PhoBox
SMb21317	1.99	2.53	Putative_PhoBox
SMa0612	2.18	2.56	Putative_PhoBox
SMc01605	2.3	3.33	Putative_PhoBox
SMc04317	2.33	5.94	Putative_PhoBox
SMc02490	2.36	3.18	Putative_PhoBox
SMc01848	2.41	5.15	Putative_PhoBox
SMb21177	2.56	4.65	Putative_PhoBox
SMb20759	2.59	3.53	Putative_PhoBox
SMb20876	2.59	3.24	Putative_PhoBox
SMc02634	2.62	7.1	Putative_PhoBox
SMc00171	2.67	4.07	Putative_PhoBox
SMa1961	2.92	2.22	Putative_PhoBox
SMb20037	2.97	3.53	Putative_PhoBox
SMb21270	3.12	3.35	Putative_PhoBox
SMc03961	3.19	4.18	Putative_PhoBox
SMc00819	4.37	5.21	Putative_PhoBox
SMc03243	5.95	7.23	Putative_PhoBox
SMc02174		1.6	Putative_PhoBox
SMc00618		1.65	Putative_PhoBox
SMc03994		1.75	Putative_PhoBox
SMc00620		1.79	Putative_PhoBox
SMb20843		2.28	Putative_PhoBox
SMc00772		2.43	Putative_PhoBox
SMc03124		2.52	Putative_PhoBox
SMc02146		3.58	Putative_PhoBox
SMa2410	-4.85	-4.57	Putative_PhoBox
SMc01820	-2.93	-2.28	Putative_PhoBox
SMc00485	-1.88	-2.43	Putative_PhoBox
SMc01296	-1.69	-1.95	Putative_PhoBox
SMb21307	2.62	2.33	Putative_PhoBox
*	Changes in gene expression under phosphate limitation (log2 ratios) (Krol and Becker 2004 ).
**	Pho Box as identified by Krol and Becker (2004) and Yuan et al.( 2006)
